# Supplementary material for: Metabolic model guided CRISPRi identifies a central role for phosphoglycerate mutase in Chlamydia trachomatis persistence
Source: mSystems. 2024 Jun 28;9(7):e00717-24. doi: 10.1128/msystems.00717-24 (PMC11323709; doi:10.1128/msystems.00717-24)
Supplement: Table S1 — Biomass sensitivity analysis. [file msystems.00717-24-s0002.xlsx]

## Sheet: Information
						Sensitivity Analysis of Biomass Equation

## Sheet: Sensitivity_analysis
Metabolite	Name	Growth Rate (/hr)	Growth Rate after 10% increase in Coefficient (/hr)	Percentage of Original Biomass
cpd00012		0.018253	0.018232	0.99885
cpd00003		0.018253	0.018253	1
cpd00356		0.018253	0.018252	0.999945
cpd00056		0.018253	0.018253	1
cpd00010		0.018253	0.018253	1
cpd11493		0.018253	0	0
cpd17042		0.018253	0.018253	1
cpd15560		0.018253	0.018249	0.999781
cpd00054		0.018253	0.018253	1
cpd00033		0.018253	0.018253	1
cpd00041		0.018253	0.018253	1
cpd00015		0.018253	0.018253	1
cpd00052		0.018253	0.018246	0.999617
cpd00066		0.018253	0.018253	1
cpd15533		0.018253	0.018249	0.999781
cpd00035		0.018253	0.018253	1
cpd15540		0.018253	0.018248	0.999726
cpd00023		0.018253	0.018253	1
cpd00058		0.018253	0.018253	1
cpd00087		0.018253	0.018253	1
cpd00062		0.018253	0.018241	0.999343
cpd00006		0.018253	0.018253	1
cpd00129		0.018253	0.018253	1
cpd00241		0.018253	0.018252	0.999945
cpd00038		0.018253	0.018241	0.999343
cpd00051		0.018253	0.018253	1
cpd00069		0.018253	0.018253	1
cpd00220		0.018253	0.018253	1
cpd00050		0.018253	0.018253	1
cpd00053		0.018253	0.018253	1
cpd00034		0.018253	0.018253	1
cpd00115		0.018253	0.018253	1
cpd00161		0.018253	0.018253	1
cpd17043		0.018253	0.018253	1
cpd00156		0.018253	0.018253	1
cpd00084		0.018253	0.018253	1
cpd00017		0.018253	0.018253	1
cpd00060		0.018253	0.018253	1
cpd00107		0.018253	0.018253	1
cpd00201		0.018253	0.018253	1
cpd00104		0.018253	0.018253	1
cpd17041		0.018253	0.018253	1
cpd15500		0.018253	0.018248	0.999726
cpd15352		0.018253	0.018248	0.999726
cpd00065		0.018253	0.01825	0.999836
cpd00322		0.018253	0.018253	1
cpd00254		0.018253	0.018248	0.999726
cpd10516		0.018253	0.018248	0.999726
cpd00037		0.018253	0.018248	0.999726
cpd00042		0.018253	0.018248	0.999726
cpd00357		0.018253	0.018248	0.999726
cpd00119		0.018253	0.018252	0.999945
cpd00048		0.018253	0.018249	0.999781
cpd00030		0.018253	0.018248	0.999726
cpd10515		0.018253	0.018248	0.999726
cpd00028		0.018253	0.018248	0.999726
cpd00132		0.018253	0.018253	1
cpd15432		0.018253	0.018193	0.996713
cpd00063		0.018253	0.018248	0.999726
cpd00149		0.018253	0.018248	0.999726
cpd02229		0.018253	0.018199	0.997042
cpd00345		0.018253	0.018248	0.999726
cpd00099		0.018253	0.018248	0.999726
cpd00118		0.018253	0.018248	0.999726
cpd00039		0.018253	0.018235	0.999014
cpd15793		0.018253	0.018237	0.999123
cpd15665		0.018253	0	0
cpd00205		0.018253	0.018248	0.999726
cpd00557		0.018253	0.018247	0.999671
cpd00016		0.018253	0.018248	0.999726
cpd00264		0.018253	0.018248	0.999726
cpd00166		0.018253	0	0
