# Supplementary material for: Metabolic model guided CRISPRi identifies a central role for phosphoglycerate mutase in Chlamydia trachomatis persistence
Source: mSystems. 2024 Jun 28;9(7):e00717-24. doi: 10.1128/msystems.00717-24 (PMC11323709; doi:10.1128/msystems.00717-24)
Supplement: Table S2 — Details about each cluster. [file msystems.00717-24-s0003.xlsx]

## Sheet: Legend
										Table S2. Details about each clusters.
								Indicates genes in the green clusters
								Indicates genes in the yellow clusters
								Indicates genes in the blue clusters
								Indicates genes in the red clusters

## Sheet: Elbow_method
Sum of squared error was plotted againts different numbers of cluster. From the graph it is evident that, when the number of clusters were four, the sum of squared error became a horizontal line. Thus we choose the number of clusters to befour. Same number of clusters were obtained for all the simulations.

## Sheet: BPD16_BPD24
Genes	Name	Genes	Name	Genes	Name	Genes	Name
CTL0001	delta-aminolevulinic acid dehydratase	CTL0005	Aspartate aminotransferase	CTL0002	Na(+)-translocating NADH-quinone reductase subunit A	CTL0049	SSU ribosomal protein S2
CTL0003	conserved hypothetical protein	CTL0011	DNA topoisomerase I	CTL0004	Transcription elongation factor	CTL0056	cysteine desulfurase
CTL0006	exported protein	CTL0018	recombinase A	CTL0009	putative membrane efflux protein	CTL0060	conserved hypothetical protein
CTL0007	exodeoxyribonuclease V beta chain	CTL0020	exodeoxyribonuclease V alpha chain	CTL0043	Type III secretion structural protein (outer membrane ring)	CTL0070	preprotein translocase subunit
CTL0008	exodeoxyribonuclease V gamma chain	CTL0024	2-dehydro-3-deoxyphosphooctonate aldolase	CTL0046	ribosome recycling factor	CTL0075	ATP-dependent Clp protease proteolytic component
CTL0010	putative membrane protein	CTL0033	phosphopeptide binding protein (predicted to be a TTSS protein)	CTL0047	uridylate kinase	CTL0077	putative helicase
CTL0012	putative oxidoreductase	CTL0048	translation elongation factor TS	CTL0074	ATP-dependent Clp protease, ATP-binding component	CTL0168	LSU ribosomal protein L25
CTL0013	integral membrane protein	CTL0051	penicillin-binding protein	CTL0076	trigger factor (chaperone)	CTL0170	SSU ribosomal protein S6P
CTL0014	conserved hypothetical protein	CTL0053	conserved hypothetical protein	CTL0103	putative lipoprotein	CTL0196	metalloprotease-insulinase
CTL0015	putative exported protein	CTL0057	putative chromosome partitioning protein	CTL0110	preprotein translocase	CTL0199	ribonucleoside-diphosphate reductase alpha chain
CTL0016	putative membrane protein	CTL0059	ABC transport protein, ATPase component	CTL0117	transcription-repair coupling factor	CTL0234	4-hydroxy-3-methylbut-2-enyl diphosphate reductase
CTL0017	conserved hypothetical protein	CTL0061	low-affinity inorganic phosphate transporter	CTL0119	transketolase	CTL0353	SSU ribosomal protein S1P
CTL0019	putative exported lipoprotein	CTL0062	phosphoglycerate kinase	CTL0137	conserved hypothetical protein	CTL0366	10 kDa chaperonin GroES
CTL0021	conserved hypothetical protein	CTL0069	putative exported protein	CTL0138	conserved hypothetical protein	CTL0493	outer membrane protein (variable surface antigen)
CTL0022	ABC transporter ATP-binding protein	CTL0071	conserved hypothetical protein	CTL0139	3-oxoacyl-[acyl-carrier-protein] synthase	CTL0565	transaldolase
CTL0023	putative exported protein	CTL0072	GTP-binding protein	CTL0142	leucine dehydrogenase	CTL0566	DNA-directed RNA polymerase beta-prime chain
CTL0025	conserved hypothetical protein	CTL0073	polyA polymerase	CTL0164	putative exported protein	CTL0567	DNA-directed RNA polymerase beta chain
CTL0026	conserved hypothetical protein	CTL0078	Cell shape determining protein	CTL0177	ribonuclease E	CTL0574	translation elongation factor Tu
CTL0027	ribosomal large subunit pseudouridine synthase D	CTL0079	phosphoenolpyruvate carboxykinase (GTP)	CTL0183	polymorphic outer membrane protein	CTL0615	dihydrodipicolinate synthase
CTL0028	conserved hypothetical protein	CTL0082	outer membrane protein B	CTL0188	glucosamine--fructose-6-phosphate aminotransferase	CTL0696	translation elongation factor G
CTL0029	DNA gyrase subunit A	CTL0092	ribosomal large subunit pseudouridine synthase B	CTL0190	tyrosine-specific transport protein	CTL0697	SSU ribosomal protein S7P
CTL0030	DNA gyrase subunit B	CTL0096	cation transporting ATPase	CTL0191	putative membrane transport protein	CTL0767	glyceraldehyde 3-phosphate dehydrogenase
CTL0031	glutamyl-tRNA reductase	CTL0098	seryl-tRNA synthetase	CTL0205	bacterial protein translation initiation factor 3 (IF-3)	CTL0804	aspartyl-tRNA synthetase
CTL0032	Type III secretion system chaperone	CTL0100	GTP cyclohydrolase II	CTL0213	Cell division protein	CTL0806	putative sugar phosphate permease
CTL0034	conserved hypothetical protein	CTL0104	Na(+)-linked D-alanine glycine permease	CTL0214	polyribonucleotide nucleotidyltransferase	CTL0887	putative exported protein
CTL0035	conserved hypothetical protein	CTL0105	conserved hyporthetical protein	CTL0256	putative membrane protein
CTL0036	conserved hypothetical protein	CTL0108	Cell division protein	CTL0258	aspartyl-glutamyl-tRNA(Asn-Gln) amidotransferase subunit A
CTL0037	conserved hypothetical protein	CTL0109	Na(+)-translocating NADH-quinone reductase subunit F	CTL0259	aspartyl/glutamyl-tRNA(Asn/Gln) amidotransferase subunit B
CTL0038	ATP synthase (predicted TTSS protein)	CTL0112	histone H1--like developmental protein	CTL0271	conserved hypothetical protein
CTL0039	conserved hypothetical protein	CTL0118	alanyl-tRNA synthetase	CTL0272	conserved hypothetical protein
CTL0040	conserved hypothetical protein	CTL0121	translation elongation factor P	CTL0274	isoleucyl-tRNA synthetase, mupirocin resistant
CTL0041	Type III secretion component, basal body	CTL0124	60 kDa chaperonin GroEL	CTL0277	LSU ribosomal protein L31P
CTL0042	putative serine/threonine-protein kinase (TTSS effector protein)	CTL0127	UDP-N-acetylmuramoylalanine--D-glutamate ligase	CTL0280	signal recognition particle, subunit FFH/SRP54
CTL0044	aspartate kinase	CTL0131	UDP-N-acetylmuramate--alanine ligase	CTL0299	putative type III secretion system chaperone
CTL0045	conserved hypothetical protein	CTL0132	conserved hypothetical protein	CTL0300	single-strand DNA binding protein
CTL0052	tetratricopeptide repeat protein	CTL0140	conserved hypothetical protein	CTL0301	putative aminopeptidase
CTL0054	ABC transporter ATP-binding protein	CTL0141	inorganic pyrophosphatase	CTL0305	conserved hypothetical protein
CTL0055	conserved hypothetical protein	CTL0144	1-acyl-sn-glycerol-3-phosphate acyltransferase	CTL0318	tyrosyl-tRNA synthetase
CTL0058	ABC transport protein, ATPase component	CTL0145	2-acylglycerophosphoethanolamine acyltransferase	CTL0320	GTP-binding protein
CTL0063	conserved hypothetical protein	CTL0146	8-amino-7-oxononanoate synthase	CTL0321	ADP,ATP carrier protein
CTL0064	conserved hypothetical protein	CTL0151	cysteinyl-tRNA synthetase	CTL0328	putative protease
CTL0065	conserved hypothetical protein	CTL0152	putative exported protein	CTL0351	bacterial protein translation initiation factor 2 (IF-2)
CTL0066	endonuclease III	CTL0153	ribonuclease P protein component	CTL0367	oligoendopeptidase F
CTL0067	tRNA modification GTPase	CTL0154	LSU ribosomal protein L36P	CTL0368	chaperone-protease ClpB
CTL0068	phosphatidylserine decarboxylase	CTL0155	SSU ribosomal protein S14P	CTL0370	inclusion membrane protein D
CTL0080	conserved hypothetical protein	CTL0158	hypothetical protein	CTL0372	inclusion membrane protein F
CTL0081	conserved hypothetical protein	CTL0160	DNA mismatch repair protein	CTL0380	LSU ribosomal protein L13P
CTL0083	glycerol-3-phosphate dehydrogenase [NAD(P)+]	CTL0165	glycyl-tRNA synthetase	CTL0381	SSU ribosomal protein S9P
CTL0084	UDP-N-acetylglucosamine pyrophosphorylase	CTL0176	glycerol-3-phosphate acyltransferase	CTL0397	conserved hypothetical protein
CTL0085	conserved hypothetical protein	CTL0182	Fatty acid/phospholipid synthase	CTL0399	putative membrane protein
CTL0086	flagellum-specific ATP synthase	CTL0187	phosphoglucosamine mutase	CTL0402	putative integral membrane protein
CTL0087	conserved hypothetical protein	CTL0189	tyrosine-specific transport protein	CTL0437	glucose-6-phosphate 1-dehydrogenase
CTL0088	flagellar M-Ring Protein	CTL0192	Cell Division Protein	CTL0441	DNA gyrase subunit A
CTL0089	conserved hypothetical protein	CTL0195	serine protease	CTL0442	DNA gyrase subunit B
CTL0090	Cysteine desulfurase (EC 2.8.1.7)	CTL0200	ribonucleoside-diphosphate reductase beta chain	CTL0461	leucyl-tRNA synthetase
CTL0091	phosphoglycerate mutase	CTL0204	Antitermination protein	CTL0467	fructose-bisphosphate aldolase
CTL0093	conserved hypothetical protein	CTL0208	phenylalanyl-tRNA synthetase alpha chain	CTL0476	candidate inclusion membrane protein
CTL0094	biotin operon repressor	CTL0215	SSU ribosomal protein S15P	CTL0503	inner membrane protein
CTL0095	cell cycle protein	CTL0222	conserved hypothetical protein	CTL0521	UDP-N-acetylmuramoylalanyl-D-glutamate--2,6-diaminopimelate ligase
CTL0097	putative integral membrane protein	CTL0223	putative integral membrane protein	CTL0527	Chromosomal replication initiation protein
CTL0099	Riboflavin biosynthesis protein (diaminohydroxyphosphoribosylaminopyrimidine deaminase)	CTL0226	putative integral membrane protein	CTL0535	conserved hypothetical protein
CTL0101	Riboflavin synthase beta chain (6,7-dimethyl-8-ribityllumazine synthase)	CTL0233	putative exported protease	CTL0538	ATP-dependent Clp protease
CTL0102	putative exported protein	CTL0235	conserved hypothetical protein	CTL0541	putative membrane protein
CTL0106	SET domain containing protein	CTL0238	conserved hypothetical protein	CTL0547	phosphoglucomutase
CTL0107	Zn-dependent hydrolase	CTL0244	conserved hypothetical protein	CTL0562	V-type ATP synthase subunit E
CTL0111	rRNA methyltransferase	CTL0245	1,4-alpha-glucan branching enzyme	CTL0571	LSU ribosomal protein L11P
CTL0113	putative exported protein	CTL0249	polymorphic outer membrane protein	CTL0598	ATP-dependent protease La
CTL0114	protoporphyrinogen oxidase	CTL0250	polymorphic outer membrane protein	CTL0602	ABC transporter, ATP-binding component
CTL0115	coproporphyrinogen oxidase (NAD)	CTL0255	conserved hypothetical protein	CTL0606	preprotein translocase
CTL0116	uroporphyrinogen decarboxylase	CTL0262	conserved hypothetical protein	CTL0609	putative exported protein
CTL0120	AMP nucleosidase	CTL0266	putative exported protein	CTL0613	putative inner membrane protein
CTL0122	hypothetical protein	CTL0267	putative integral membrane protein	CTL0652	chaperone protein
CTL0123	conserved hypothetical protein	CTL0268	cytochrome d ubiquinol oxidase subunit I	CTL0654	exoribonuclease II
CTL0125	UDP-N-acetylmuramoyl-tripeptide--D-alanyl-D-alanine ligase	CTL0275	signal peptidase I	CTL0659	Tetraacyldisaccharide-1-P 4'-kinasen
CTL0126	phospho-N-acetylmuramoyl-pentapeptide-transfera se	CTL0278	bacterial peptide chain release factor 1	CTL0676	LSU ribosomal protein L27P
CTL0128	muramidase	CTL0281	SSU ribosomal protein S16P	CTL0688	conserved hypothetical protein
CTL0129	Cell division protein	CTL0282	tRNA (guanine-N(1)-)-methyltransferase	CTL0691	serine hydroxymethyltransferase
CTL0130	UDP-N-acetylglucosamine--N-acetylmuramyl-(pentapeptide) pyrophosphoryl-undecaprenol N-acetylglucosamine transferase	CTL0284	ribonuclease HII	CTL0695	SSU ribosomal protein S10P
CTL0133	putative membrane protein	CTL0287	methionyl-tRNA synthetase	CTL0705	glutamyl-tRNA synthetase
CTL0134	anti-sigma F factor antagonist	CTL0294	deoxycytidine triphosphate deaminase	CTL0706	conserved hypothetical protein (Early upstream open reading frame)
CTL0135	tRNA delta(2)-isopentenylpyrophosphate transferase	CTL0296	Holliday junction ATP-dependent DNA helicase	CTL0708	protein translocase (secFG fusion protein)
CTL0136	conserved hypothetical protein	CTL0297	putative exported protein	CTL0715	UDP-N-acetylglucosamine 1-carboxyvinyltransferase
CTL0143	3'(2'),5'-bisphosphate nucleotidasen"	CTL0309	conserved hypothetical protein	CTL0720	conserved hypothetical protein
CTL0147	primosomal protein N'n"	CTL0315	ferredoxin	CTL0736	phenylalanyl-tRNA synthetase beta chain
CTL0148	conserved hypothetical protein	CTL0319	6-phosphogluconate dehydrogenase	CTL0752	transcription termination factor rho
CTL0149	protein disulfide isomerase	CTL0322	conserved hypothetical protein	CTL0753	dephospho-CoA kinase
CTL0150	lysyl-tRNA synthetase	CTL0323	ABC transport protein, solute binding component	CTL0757	CDP-diacylglycerol--glycerol-3-phosphate 3-phosphatidyltransferase
CTL0153A	ribonuclease P protein component	CTL0324	ABC transport protein, ATP-binding component	CTL0760	tRNA uridine 5-carboxymethylase
CTL0156	putative exported protein	CTL0325	ABC transport protein, membrane permease	CTL0766	conserved hypothetical protein
CTL0157	putative integral membrane protein	CTL0331	DNA polymerase III, beta chain	CTL0769	DNA-directed RNA polymerase alpha chain
CTL0159	excinuclease ABC subunit C	CTL0336	late transcription unit B protein	CTL0772	protein translocase subunit
CTL0161	pseudogene	CTL0345	low calcium response protein D (predicted to be part of the TTSS apparatus)	CTL0800	conserved hypothetical protein
CTL0162	DNA primase	CTL0349	tRNA pseudouridine synthase B	CTL0819	putative membrane protein
CTL0163	putative exported protein	CTL0352	N utilization substance protein A	CTL0820	dihydrolipoamide dehydrogenase
CTL0166	CDP-diacylglycerol--glycerol-3-phosphate 3-phosphatidyltransferase	CTL0354	thioredoxin reductase	CTL0848	tryptophanyl-tRNA synthetase
CTL0169	peptidyl-tRNA hydrolase	CTL0359	enoyl-acyl-carrier protein reductase	CTL0866	thioredoxin peroxidase
CTL0172	LSU ribosomal protein L9	CTL0369	conserved hypothetical protein	CTL0875	conserved hypothetical protein
CTL0173	4-diphosphocytidyl-2-C-methyl-D-erythritol kinase	CTL0373	inclusion membrane protein G	CTL0877	2-amino-4-hydroxy-6-hydroxymethyldihydropteridi ne pyrophosphokinase
CTL0174	putative integral membrane protein	CTL0377	translation elongation factor P	CTL0879	RNA polymerase sigma factor
CTL0175	exported insulinase/protease	CTL0379	biotin carboxylase	CTL0890	SSU ribosomal protein S4P
CTL0178	conserved hypothetical protein	CTL0400	serine-threonine-protein kinase	CTL0895	conserved hypothetical protein
CTL0179	conserved hypothetical protein	CTL0403	FAD-dependent monooxygenase	CTL0897	conserved hypothetical protein
CTL0181	LSU ribosomal protein L32	CTL0406	lipoprotein releasing systen, inner membrane component
CTL0184	candidate inclusion membrane protein	CTL0408	MAC/perforin family protein
CTL0185	putative membrane protein	CTL0432	ABC transporter, ATP-binding protein
CTL0186	putative membrane protein	CTL0434	3-deoxy-manno-octulosonate cytidylyltransferase
CTL0193	succinyl-CoA synthetase beta chain	CTL0438	6-phosphogluconolactonase
CTL0194	succinyl-CoA synthetase alpha chain	CTL0440	thymidylate kinase
CTL0197	DNA recombination protein	CTL0446	magnesium transport protein
CTL0198	CDP-diacylglycerol--serine O-phosphatidyltransferase	CTL0450	oligopeptide transport system binding protein
CTL0201	tRNA (m(7)G46) methyltransferase	CTL0462	glutamate-1-semialdehyde 2,1-aminomutase
CTL0202	putative SAM-dependent methyltransferase	CTL0468	glutamate/gamma-aminobutyrate antiporter
CTL0203	UDP-N-acetylenolpyruvoylglucosamine reductase	CTL0473	putative exported protein
CTL0206	LSU ribosomal protein L35P	CTL0488	acyl carrier protein
CTL0207	LSU ribosomal protein L20P	CTL0489	3-oxoacyl-[acyl-carrier protein] reductase
CTL0209	conserved hypothetical protein	CTL0491	3-oxoacyl-[acyl-carrier-protein] synthase III
CTL0210	putative membrane transport protein	CTL0494	Outer membrane protein
CTL0211	putative membrane transport protein	CTL0495	UDP-3-O-[3-hydroxymyristoyl] glucosamine N-acyltransferase
CTL0212	tRNA(Ile)-lysidine synthase	CTL0500	glycogen phosphorylase
CTL0216	Cytosine deaminase	CTL0505	putative lipoprotein
CTL0217	conserved hypothetical protein	CTL0511	protein phosphatase 2C
CTL0218	putative integral membrane protein	CTL0516	ABC transporter, ATP-binding and membrane components
CTL0219	conserved hypothetical protein	CTL0519	integration host factor alpha-subunit
CTL0220	conserved hypothetical protein	CTL0520	N-acetylmuramoyl-L-alanine amidase
CTL0221	conserved hypothetical protein	CTL0528	conserved hypothetical protein
CTL0224	methionine aminopeptidase	CTL0530	Na(+)-translocating NADH-quinone reductase subunit B
CTL0225	putative integral membrane protein	CTL0544	deoxyuridine 5'-triphosphate nucleotidohydrolasen"
CTL0227	ABC transporter permease	CTL0545	acetyl-coenzyme A carboxylase carboxyl transferase subunit beta
CTL0228	pseudogene	CTL0546	superoxide dismutase
CTL0231	sulfate transporter	CTL0548	conserved hypothetical protein
CTL0231A	hypothetical protein	CTL0554	valyl-tRNA synthetase
CTL0231B	hypothetical protein	CTL0557	V-type sodium ATP synthase subunit I
CTL0232	putative membrane transport protein	CTL0558	V-type ATP synthase subunit D
CTL0236	putative type III secretion translocator	CTL0559	V-type sodium ATP synthase subunit B
CTL0237	type III secretion chaperone	CTL0560	V-type ATP synthase alpha chain
CTL0243	integrase/recombinase	CTL0568	LSU ribosomal protein L12P (L7/L12)
CTL0246	putative membrane protein	CTL0569	LSU ribosomal protein L10P
CTL0247	putative membrane protein	CTL0570	LSU ribosomal protein L1P
CTL0248	polymorphic outer membrane protein	CTL0572	transcription antitermination protein
CTL0252	conserved hypothetical protein	CTL0575	bacterial protein translation initiation factor 1 (IF-1)
CTL0257	glutamyl-tRNA(Gln) amidotransferase subunit C	CTL0576	unnamed protein product
CTL0260	putative membrane protein	CTL0581	N-(5'-phosphoribosyl)anthranilate isomerasen
CTL0261	putative membrane protein	CTL0585	1-deoxy-D-xylulose 5-phosphate synthase
CTL0263	ribonuclease HIII	CTL0586	pyruvate kinase
CTL0264	conserved hypothetical protein	CTL0588	DNA polymerase III subunit gamma/tau
CTL0265	lipid A biosynthesis lauroyl acyltransferase	CTL0590	phosphoenolpyruvate-protein phosphotransferase
CTL0269	cytochrome d ubiquinol oxidase subunit II	CTL0594	2-oxoisovalerate dehydrogenase alpha subunit
CTL0270	conserved hypothetical protein	CTL0595	heat shock chaperone protein
CTL0273	putative membrane protein	CTL0597	O-sialoglycoprotein endopeptidase
CTL0276	putative exported protein	CTL0607	peptide deformylase
CTL0279	peptide release factor-glutamine N5-methyltransferase	CTL0616	aspartokinase
CTL0283	LSU ribosomal protein L19P	CTL0617	aspartate-semialdehyde dehydrogenase
CTL0285	guanylate kinase	CTL0618	dihydrodipicolinate reductase
CTL0286	conserved hypothetical protein	CTL0630	malate dehydrogenase
CTL0288	exodeoxyribonuclease V alpha chain	CTL0633	glucose-6-phosphate isomerase
CTL0289	putative membrane transport/efflux protein	CTL0634	putative nucleotide-binding protein
CTL0290	putative protein ligase	CTL0636	arginine transport substrate-binding protein
CTL0291	putative exported protein	CTL0638	conserved hypothetical protein
CTL0292	pseudogene	CTL0642	conserved hypothetical protein
CTL0293	putative membrane protein	CTL0649	prolyl-tRNA synthetase
CTL0295	conserved hypothetical protein	CTL0650	Putative transcriptional regulatory protein
CTL0298	putative glycosyl hydrolase	CTL0655	conserved hypothetical protein
CTL0302	Histone-like Protein 2	CTL0656	carbohydrate isomerase
CTL0303	conserved hypothetical protein	CTL0660	23S rRNA methyltransferase
CTL0304	conserved hypothetical protein	CTL0669	polymorphic outer membrane protein
CTL0306	conserved hypothetical protein	CTL0670	polymorphic outer membrane protein
CTL0307	conserved hypothetical protein	CTL0677	LSU ribosomal protein L21P
CTL0308	oxygen-independent coproporphyrinogen-III oxidase	CTL0679	conserved hypothetical protein
CTL0310	2-oxoglutarate dehydrogenase E1 component	CTL0684	conserved hypothetical protein
CTL0311	dihydrolipoamide succinyltransferase component (E2) of 2-oxoglutarate dehydrogenase complex	CTL0689	diaminopimelate epimerase
CTL0312	conserved hypothetical protein	CTL0690	ATP-dependent Clp protease proteolytic subunit
CTL0313	1-hydroxy-2-methyl-2-(E)-butenyl 4-diphosphate synthase	CTL0698	SSU ribosomal protein S12P
CTL0314	putative membrane protein	CTL0701	cysteine-rich membrane protein
CTL0316	Flagellar biosynthesis protein (export)	CTL0707	single-stranded-DNA-specific exonuclease
CTL0317	RNA polymerase sigma factor	CTL0710	undecaprenyl pyrophosphate synthetase
CTL0326	ABC transport protein, membrane permease	CTL0717	conserved hypothetical protein
CTL0327	1-deoxy-D-xylulose 5-phosphate reductoisomerase	CTL0721	putative metallo-phosphoesterase
CTL0329	exported protein	CTL0737	putative exported protein
CTL0330	DNA replication and repair protein	CTL0739	oligonucleotide transport system permease
CTL0332	SsrA-binding protein	CTL0740	oligopeptide transport system membrane permease
CTL0333	thiamine biosynthesis lipoprotein	CTL0741	oligopeptide transport system, binding protein
CTL0334	methylenetetrahydrofolate dehydrogenase (NADP+)	CTL0747	glutamine-binding protein
CTL0335	putative integral membrane protein	CTL0754	DNA polymerase I
CTL0337	putative membrane protein	CTL0756	putative nucleotide transport protein
CTL0338	conserved hypothetical protein	CTL0759	replicative DNA helicase
CTL0338A	conserved hypothetical protein	CTL0770	SSU ribosomal protein S11P
CTL0339	phosphatidylcholine-hydrolyzing phospholipase D (PLD) protein	CTL0771	SSU ribosomal protein S13P
CTL0340	putative decarboxylase	CTL0773	LSU ribosomal protein L15P
CTL0341	LSU ribosomal protein L28P	CTL0774	SSU ribosomal protein S5P
CTL0342	4-alpha-glucanotransferase	CTL0775	LSU ribosomal protein L18P
CTL0343	type III secretion chaperone	CTL0787	LSU ribosomal protein L2P
CTL0344	low calcium response protein E (TTSS effector protein)	CTL0789	LSU ribosomal protein L1E
CTL0346	type III secretion system inner membrane protein	CTL0790	LSU ribosomal protein L3P
CTL0347	GTP-binding protein	CTL0791	putative membrane protein
CTL0348	riboflavin kinase	CTL0793	acyl-[acyl-carrier-protein]--UDP-N-acetylglucos amine O-acyltransferase
CTL0350	ribosome-binding factor A	CTL0795	UDP-3-O-[3-hydroxymyristoyl] N-acetylglucosamine deacetylase
CTL0355	holo-[acyl-carrier protein] synthase	CTL0797	acyl-CoA hydrolase
CTL0356	putative membrane protein	CTL0801	thioredoxin
CTL0357	putative membrane protein	CTL0803	peptidyl-prolyl cis-trans isomerase
CTL0358	conserved hypothetical protein	CTL0805	histidyl-tRNA synthetase
CTL0360	conserved hypothetical protein	CTL0807	DNA polymerase III alpha subunit
CTL0361	tRNA pseudouridine synthase A	CTL0809	putative exported protein
CTL0362	putative DNA glycosylase	CTL0813	D-alanyl-D-alanine carboxypeptidase
CTL0363	conserved hypothetical protein	CTL0817	branched-chain amino acid transport system carrier protein
CTL0364	conserved hypothetical protein	CTL0822	type III secretion system protein, membrane component
CTL0371	inclusion membrane protein E	CTL0835	general secretion pathway protein D
CTL0374	inclusion membrane protein A	CTL0838	DNA mismatch repair protein
CTL0375	conserved hypothetical protein	CTL0844	threonyl-tRNA synthetase
CTL0376	ribulose-phosphate 3-epimerase	CTL0847	conserved hypothetical protein
CTL0378	biotin carboxyl carrier protein of acetyl-CoA carboxylase	CTL0850	enolase
CTL0382	chitinase	CTL0872	DNA helicase
CTL0383	adenylate kinase	CTL0876	dihydrofolate reductase
CTL0384	putative ABC-membrane transport protein, inner membrane component	CTL0881	SSU ribosomal protein S20P
CTL0385	ABC transporter, ATP-binding component	CTL0882	putative membrane protein
CTL0386	putative exported protein	CTL0884	conserved hypothetical protein
CTL0387	conserved hypothetical protein	CTL0885	conserved hypothetical protein
CTL0388	putative methyltransferase	CTL0888	putative virulence protein
CTL0389	unnamed protein product	CTL0889	endonuclease IV
CTL0390	putative exported protein	CTL0891	conserved hypothetical protein
CTL0391	putative phospholipase-carboxylesterase family protein	CTL0892	dimethylallyltransferase
CTL0392	conserved hypothetical protein
CTL0393	microsomal dipeptidase
CTL0394	oligopeptide transport system binding protein
CTL0395	exported protein
CTL0396	protein translocase
CTL0398	conserved hypothetical protein
CTL0401	NAD-dependent DNA ligase
CTL0404	putative exported protein
CTL0405	LSU ribosomal protein L33P
CTL0407	lipoprotein release ATP-binding component
CTL0409	pseudogene
CTL0411	phosphatidylcholine-hydrolyzing phospholipase D (PLD) protein
CTL0413	phosphatidylcholine-hydrolyzing phospholipase D (PLD) protein
CTL0414	pseudogene
CTL0415	pseudogene
CTL0417	conserved hypothetical protein
CTL0418	pseudogene
CTL0419	putative membrane protein
CTL0419A	putative membrane protein
CTL0420	pseudogene
CTL0421	pseudogene
CTL0422	trp operon repressor
CTL0425	conserved hypothetical protein
CTL0426	conserved hypothetical protein
CTL0426A	pseudogene
CTL0427	Oligopeptide transport system binding protein
CTL0428	disulfide bond formation protein B
CTL0429	disulfide bond chaperone
CTL0430	putative integral membrane protein
CTL0431	putative membrane protein
CTL0433	putative exported protein
CTL0435	CTP synthase
CTL0436	putative Holliday junction resolvase
CTL0439	DNA polymerase III subunit gamma/tau
CTL0443	conserved hypothetical protein
CTL0444	candidate inclusion membrane protein
CTL0445	queuine tRNA-ribosyltransferase
CTL0447	putative integral membrane protein
CTL0448	candidate inclusion membrane protein
CTL0449	O-sialoglycoprotein endopeptidase
CTL0451	oligopeptide transport system membrane permease
CTL0452	oligopeptide transport system membrane permease
CTL0453	oligopeptide transport system ATP-binding protein
CTL0454	oligopeptide transport system ATP-binding protein
CTL0455	conserved hypothetical protein
CTL0456	sodium:sulfate symporter
CTL0457	pyrophosphate--fructose 6-phosphate 1-phosphotransferase
CTL0458	conserved hypothetical protein
CTL0459	pyrophosphate--fructose 6-phosphate 1-phosphotransferase
CTL0460	3-deoxy-D-manno-octulosonic-acid transferase
CTL0463	conserved hypothetical protein
CTL0464	conserved hypothetical protein
CTL0465	ribose 5-phosphate isomerase
CTL0466	candidate inclusion membrane protein
CTL0469	conserved hypothetical protein
CTL0470	5'-nucleotidasen"
CTL0471	4-hydroxybenzoate polyprenyltransferase
CTL0472	putative flavoprotein
CTL0474	conserved hypothetical protein
CTL0475	candidate inclusion membrane protein
CTL0477	candidate inclusion membrane protein
CTL0477A	candidate inclusion membrane protein
CTL0478	candidate inclusion membrane protein
CTL0479	candidate inclusion membrane protein
CTL0480	candidate inclusion membrane protein
CTL0481	candidate inclusion membrane protein
CTL0482	putative sodium:dicarboxylate symport protein
CTL0483	sodium-dependent amino acid transporter
CTL0484	inclusion membrane protein B
CTL0485	inclusion membrane protein C
CTL0486	putative membrane transport protein
CTL0487	transcription regulator, crp family
CTL0490	malonyl-CoA-[acyl-carrier-protein] transacylase
CTL0492	recombination protein
CTL0496	conserved hypothetical protein
CTL0497	pyruvate dehydrogenase E1 component alpha subunit
CTL0498	pyruvate dehydrogenase E1 component beta subunit
CTL0499	dihydrolipoamide acetyltransferase component of pyruvate dehydrogenase complex
CTL0500A	unnamed protein product
CTL0501	Chromosomal replication initiation protein
CTL0504	prolipoprotein diacylglyceryl transferase
CTL0506	inner membrane protein
CTL0507	conserved hypothetical protein
CTL0508	putative membrane transport protein
CTL0509	unnamed protein product
CTL0510	putative cysteine desulfurase
CTL0512	conserved hypothetical protein
CTL0513	DNA polymerase III, epsilon chain
CTL0514	conserved hypothetical protein
CTL0515	conserved hypothetical protein
CTL0517	acetyl-coenzyme A carboxylase carboxyl transferase subunit alpha
CTL0518	conserved hypothetical protein
CTL0522	penicillin-binding protein
CTL0523	putative exported protein
CTL0524	S-adenosyl-L-methionine-dependent methyltransferase
CTL0525	conserved hypothetical protein
CTL0526	conserved hypothetical protein
CTL0529	conserved hypothetical protein
CTL0531	Na(+)-translocating NADH-quinone reductase subunit C
CTL0532	Na(+)-translocating NADH-quinone reductase subunit D
CTL0533	Na(+)-translocating NADH-quinone reductase subunit E
CTL0534	glycine cleavage system H protein
CTL0536	phospholipase D
CTL0537	lipoate-protein ligase A
CTL0539	tRNA (5-methylaminomethyl-2-thiouridylate)-methyltransferase
CTL0540	candidate inclusion membrane protein
CTL0542	PTS-family membrane transport protein IIA component
CTL0543	PTS-family membrane transport protein IIA component
CTL0549	ribonuclease III
CTL0550	DNA repair protein
CTL0551	porphobilinogen deaminase
CTL0552	pseudogene
CTL0553	Serine/threonine-protein kinase
CTL0555	conserved hypothetical protein
CTL0556	V-type sodium ATP synthase subunit C
CTL0561	conserved hypothetical protein
CTL0563	putative exported protein
CTL0564	conserved hypothetical protein
CTL0573	protein translocase subunit
CTL0577	conserved hypothetical protein
CTL0578	pseudogene
CTL0580	conserved hypothetical protein
CTL0582	triosephosphate isomerase
CTL0583	exodeoxyribonuclease VII large subunit
CTL0583A	exodeoxyribonuclease VII small subunit
CTL0584	conserved hypothetical protein
CTL0587	excinuclease ABC subunit A
CTL0589	conserved hypothetical protein
CTL0591	phosphocarrier protein HPr
CTL0592	conserved hypothetical protein
CTL0592A	conserved hypothetical protein
CTL0593	unnamed protein product
CTL0596	SSU ribosomal protein S21P
CTL0599	unnamed protein product
CTL0600	Ribonuclease Z
CTL0601	DNA recombination protein
CTL0603	conserved hypothetical protein
CTL0604	putative lipoprotein
CTL0605	putative exported protein
CTL0608	dimethyladenosine transferase
CTL0610	conserved hypothetical protein
CTL0611A	candidate inclusion membrane protein
CTL0612	pseudogene
CTL0614	putative exported protein
CTL0619	putative integral membrane protein
CTL0620	3-phosphoshikimate 1-carboxyvinyltransferase
CTL0621	shikimate kinase
CTL0622	chorismate synthase
CTL0623	3-dehydroquinate synthase
CTL0624	shikimate 5-dehydrogenase
CTL0625	putative exported protein
CTL0626	conserved hypothetical protein
CTL0627	pseudogene
CTL0628	Arginine/ornithine antiporter
CTL0629	putative oxidoreductase
CTL0631	late transcription unit A protein
CTL0635	metal-dependent hydrolase
CTL0637	phospho-2-dehydro-3-deoxyheptonate aldolase
CTL0639	putative membrane protein
CTL0640	conserved hypothetical protein
CTL0641	conserved hypothetical protein
CTL0643	conserved hypothetical protein
CTL0644	conserved hypothetical protein
CTL0645	putative exported protein
CTL0646	DAP (diaminopimelic acid) aminotransferase
CTL0647	ABC transporter substrate-binding component
CTL0648	conserved hypothetical protein
CTL0651	HSP-70 Cofactor
CTL0657	lipoamide acyltransferase component (E2) of branched-chain alpha-keto acid dehydrogenase complex
CTL0658	Sodium:dicarboxylate symport protein
CTL0661	N6-adenine-specific DNA methylase
CTL0662	riboflavin synthase alpha chain
CTL0663	transcriptional repressor
CTL0664	dnaK suppressor protein
CTL0665	lipoprotein signal peptidase
CTL0666	Sodium/alanine symporter protein
CTL0667	polyA polymerase
CTL0668	lipid-A-disaccharide synthase
CTL0672	metal transporter, metal-binding component
CTL0673	metal transporter, ATP-binding component
CTL0674	metal transporter, membrane permease component
CTL0675	putative nucleotide-binding protein
CTL0678	putative inner membrane protein
CTL0680	conserved hypothetical protein
CTL0681	conserved hypothetical protein
CTL0682	putative cation efflux protein
CTL0683	anti-sigma F factor antagonist
CTL0685	conserved hypothetical protein
CTL0686	conserved hypothetical protein
CTL0687	ubiquinone/menaquinone biosynthesis methyltransferase
CTL0692	conserved hypothetical protein
CTL0693	2-C-methyl-D-erythritol 2,4-cyclodiphosphate synthase
CTL0694	Putative oxidoreductase
CTL0699	putative membrane protein
CTL0700	carboxy-terminal processing protease
CTL0704	putative lipoprotein
CTL0709	putative membrane protein
CTL0711	phosphatidate cytidylyltransferase
CTL0712	cytidylate kinase
CTL0713	1-acyl-sn-glycerol-3-phosphate acyltransferase
CTL0714	arginyl-tRNA synthetase
CTL0716	Translocated actin-recruiting phosphoprotein
CTL0718	ribosomal-protein-alanine acetyltransferase
CTL0719	bacterial peptide chain release factor 2
CTL0722	2-C-methyl-D-erythritol 4-phosphate cytidylyltransferase
CTL0723	tRNA pseudouridine synthase A
CTL0724	hydrolase, haloacid dehalogenase-like family
CTL0725	putative exported protein
CTL0726	conserved hypothetical protein
CTL0727	two component regulator, histidine kinase
CTL0728	two component system response regulator
CTL0729	conserved hypothetical protein
CTL0730	DNA repair protein
CTL0731	putative exported protein
CTL0733	conserved hypothetical protein
CTL0734	conserved hypothetical protein
CTL0735	putative membrane protein
CTL0738	putative DNA methyltransferase
CTL0742	conserved hypothetical protein
CTL0743	putative exported protein
CTL0744	putative membrane protein
CTL0745	putative membrane protein
CTL0746	ferrochelatase
CTL0748	methyltransferase
CTL0749	putative phosphohydrolase
CTL0750	glucose-1-phosphate adenylyltransferase
CTL0751	conserved hypothetical protein
CTL0755	exported protease IV
CTL0758	putative membrane protein
CTL0761	lipoate-protein ligase A
CTL0763	holliday junction DNA helicase
CTL0764	endodeoxyribonuclease
CTL0765	conserved hypothetical protein
CTL0768	LSU ribosomal protein L17P
CTL0776	LSU ribosomal protein L6P
CTL0777	SSU ribosomal protein S8P
CTL0778	LSU ribosomal protein L5P
CTL0779	LSU ribosomal protein L24P
CTL0780	LSU ribosomal protein L14P
CTL0781	SSU ribosomal protein S17P
CTL0782	LSU ribosomal protein L29P
CTL0783	LSU ribosomal protein L16P
CTL0784	SSU ribosomal protein S3P
CTL0785	LSU ribosomal protein L22P
CTL0786	SSU ribosomal protein S19P
CTL0788	LSU ribosomal protein L23P
CTL0792	methionyl-tRNA formyltransferase
CTL0794	(3R)-hydroxymyristoyl-[acyl carrier protein] dehydratase
CTL0796	apolipoprotein N-acyltransferase
CTL0798	DNA polymerase III, epsilon chain
CTL0799	putative nucleotide-binding protein
CTL0802	putatve rRNA methylase (SpoU family)
CTL0808	conserved hypothetical protein
CTL0810	putative exported protein
CTL0811	sigma regulatory factor-histidine kinase
CTL0812	conserved hypothetical protein
CTL0814	putative exported protein
CTL0815	putative methyltransferase
CTL0818	putative helicase (SWF/SNF family)
CTL0821	lipoic acid synthetase
CTL0823	conserved hypothetical protein
CTL0824	type III secretion system protein
CTL0825	type III secretion system, membrane protein
CTL0826	type III secretion system, membrane protein
CTL0827	type III secretion system, membrane protein
CTL0829	putative exported protein
CTL0830	putative exported protein
CTL0831	putative membrane protein
CTL0832	general secretion pathway protein G
CTL0833	general secretion pathway protein F
CTL0834	general secretion pathway protein E
CTL0836	putative exported protein
CTL0837	proline dipeptidase
CTL0839	type III secretion chaperone (low calcium response protein H)
CTL0840	conserved hypothetical protein
CTL0841	putative type III secretion system membrane protein
CTL0842	putative type III secretion system protein
CTL0843	putative integral membrane protein
CTL0845	Chromosome partitioning ATPase (ParA family)
CTL0846	virulence plasmid protein pGP6-D-related protein
CTL0849	excinuclease ABC subunit B
CTL0851	sigma regulatory family protein-PP2C phosphatase
CTL0852	putative exported protein
CTL0853	conserved hypothetical protein
CTL0854	succinate dehydrogenase iron-sulfur protein
CTL0855	succinate dehydrogenase flavoprotein subunit
CTL0856	pseudogene
CTL0858	putative hydrolase
CTL0859	thiol:disulfide interchange protein
CTL0860	macromolecule transporter
CTL0861	macromolecule transport protein
CTL0861A	histone H1-I
CTL0862	outer membrane component of membrane transport system
CTL0863	peptidoglycan-associated lipoprotein
CTL0864	putative soluble transglycosylase
CTL0865	conserved hypothetical protein
CTL0867	60 kDa chaperonin GroEL2
CTL0868	putative exported protein
CTL0869	conserved hypothetical protein
CTL0870	conserved hypothetical protein
CTL0871	uracil-DNA glycosylase
CTL0873	RNA polymerase sigma-54 factor
CTL0878	dihydroneopterin aldolase
CTL0880	putative integral membrane protein
CTL0883	conserved hypothetical protein
CTL0886	conserved hypothetical protein
CTL0893	glucosamine-1-phosphate acetyltransferase
CTL0894	transcriptional regulatory protein

## Sheet: BPD16_TRP16
Genes	Name	Genes	Name	Genes	Name	Genes	Name
CTL0001	delta-aminolevulinic acid dehydratase	CTL0005	Aspartate aminotransferase	CTL0002	Na(+)-translocating NADH-quinone reductase subunit A	CTL0009	putative membrane efflux protein
CTL0003	conserved hypothetical protein	CTL0014	conserved hypothetical protein	CTL0004	Transcription elongation factor	CTL0043	Type III secretion structural protein (outer membrane ring)
CTL0006	exported protein	CTL0018	recombinase A	CTL0011	DNA topoisomerase I	CTL0049	SSU ribosomal protein S2
CTL0007	exodeoxyribonuclease V beta chain	CTL0024	2-dehydro-3-deoxyphosphooctonate aldolase	CTL0020	exodeoxyribonuclease V alpha chain	CTL0056	cysteine desulfurase
CTL0008	exodeoxyribonuclease V gamma chain	CTL0028	conserved hypothetical protein	CTL0033	phosphopeptide binding protein (predicted to be a TTSS protein)	CTL0060	conserved hypothetical protein
CTL0010	putative membrane protein	CTL0034	conserved hypothetical protein	CTL0046	ribosome recycling factor	CTL0070	preprotein translocase subunit
CTL0012	putative oxidoreductase	CTL0036	conserved hypothetical protein	CTL0047	uridylate kinase	CTL0075	ATP-dependent Clp protease proteolytic component
CTL0013	integral membrane protein	CTL0039	conserved hypothetical protein	CTL0071	conserved hypothetical protein	CTL0077	putative helicase
CTL0015	putative exported protein	CTL0040	conserved hypothetical protein	CTL0074	ATP-dependent Clp protease, ATP-binding component	CTL0137	conserved hypothetical protein
CTL0016	putative membrane protein	CTL0048	translation elongation factor TS	CTL0076	trigger factor (chaperone)	CTL0168	LSU ribosomal protein L25
CTL0017	conserved hypothetical protein	CTL0051	penicillin-binding protein	CTL0103	putative lipoprotein	CTL0170	SSU ribosomal protein S6P
CTL0019	putative exported lipoprotein	CTL0053	conserved hypothetical protein	CTL0110	preprotein translocase	CTL0191	putative membrane transport protein
CTL0021	conserved hypothetical protein	CTL0057	putative chromosome partitioning protein	CTL0112	histone H1--like developmental protein	CTL0196	metalloprotease-insulinase
CTL0022	ABC transporter ATP-binding protein	CTL0059	ABC transport protein, ATPase component	CTL0117	transcription-repair coupling factor	CTL0199	ribonucleoside-diphosphate reductase alpha chain
CTL0023	putative exported protein	CTL0061	low-affinity inorganic phosphate transporter	CTL0119	transketolase	CTL0213	Cell division protein
CTL0025	conserved hypothetical protein	CTL0062	phosphoglycerate kinase	CTL0132	conserved hypothetical protein	CTL0214	polyribonucleotide nucleotidyltransferase
CTL0026	conserved hypothetical protein	CTL0069	putative exported protein	CTL0138	conserved hypothetical protein	CTL0280	signal recognition particle, subunit FFH/SRP54
CTL0027	ribosomal large subunit pseudouridine synthase D	CTL0072	GTP-binding protein	CTL0139	3-oxoacyl-[acyl-carrier-protein] synthase	CTL0299	putative type III secretion system chaperone
CTL0029	DNA gyrase subunit A	CTL0073	polyA polymerase	CTL0142	leucine dehydrogenase	CTL0300	single-strand DNA binding protein
CTL0030	DNA gyrase subunit B	CTL0078	Cell shape determining protein	CTL0152	putative exported protein	CTL0353	SSU ribosomal protein S1P
CTL0031	glutamyl-tRNA reductase	CTL0079	phosphoenolpyruvate carboxykinase (GTP)	CTL0153	ribonuclease P protein component	CTL0399	putative membrane protein
CTL0032	Type III secretion system chaperone	CTL0082	outer membrane protein B	CTL0158	hypothetical protein	CTL0493	outer membrane protein (variable surface antigen)
CTL0035	conserved hypothetical protein	CTL0092	ribosomal large subunit pseudouridine synthase B	CTL0164	putative exported protein	CTL0503	inner membrane protein
CTL0037	conserved hypothetical protein	CTL0096	cation transporting ATPase	CTL0177	ribonuclease E	CTL0565	transaldolase
CTL0038	ATP synthase (predicted TTSS protein)	CTL0098	seryl-tRNA synthetase	CTL0183	polymorphic outer membrane protein	CTL0566	DNA-directed RNA polymerase beta-prime chain
CTL0041	Type III secretion component, basal body	CTL0100	GTP cyclohydrolase II	CTL0188	glucosamine--fructose-6-phosphate aminotransferase	CTL0567	DNA-directed RNA polymerase beta chain
CTL0042	putative serine/threonine-protein kinase (TTSS effector protein)	CTL0102	putative exported protein	CTL0190	tyrosine-specific transport protein	CTL0574	translation elongation factor Tu
CTL0044	aspartate kinase	CTL0104	Na(+)-linked D-alanine glycine permease	CTL0195	serine protease	CTL0602	ABC transporter, ATP-binding component
CTL0045	conserved hypothetical protein	CTL0105	conserved hyporthetical protein	CTL0205	bacterial protein translation initiation factor 3 (IF-3)	CTL0609	putative exported protein
CTL0052	tetratricopeptide repeat protein	CTL0108	Cell division protein	CTL0208	phenylalanyl-tRNA synthetase alpha chain	CTL0615	dihydrodipicolinate synthase
CTL0054	ABC transporter ATP-binding protein	CTL0109	Na(+)-translocating NADH-quinone reductase subunit F	CTL0226	putative integral membrane protein	CTL0676	LSU ribosomal protein L27P
CTL0055	conserved hypothetical protein	CTL0118	alanyl-tRNA synthetase	CTL0233	putative exported protease	CTL0688	conserved hypothetical protein
CTL0058	ABC transport protein, ATPase component	CTL0121	translation elongation factor P	CTL0234	4-hydroxy-3-methylbut-2-enyl diphosphate reductase	CTL0696	translation elongation factor G
CTL0063	conserved hypothetical protein	CTL0124	60 kDa chaperonin GroEL	CTL0245	1,4-alpha-glucan branching enzyme	CTL0697	SSU ribosomal protein S7P
CTL0064	conserved hypothetical protein	CTL0127	UDP-N-acetylmuramoylalanine--D-glutamate ligase	CTL0250	polymorphic outer membrane protein	CTL0708	protein translocase (secFG fusion protein)
CTL0065	conserved hypothetical protein	CTL0131	UDP-N-acetylmuramate--alanine ligase	CTL0255	conserved hypothetical protein	CTL0767	glyceraldehyde 3-phosphate dehydrogenase
CTL0066	endonuclease III	CTL0140	conserved hypothetical protein	CTL0256	putative membrane protein	CTL0804	aspartyl-tRNA synthetase
CTL0067	tRNA modification GTPase	CTL0141	inorganic pyrophosphatase	CTL0259	aspartyl/glutamyl-tRNA(Asn/Gln) amidotransferase subunit B	CTL0806	putative sugar phosphate permease
CTL0068	phosphatidylserine decarboxylase	CTL0144	1-acyl-sn-glycerol-3-phosphate acyltransferase	CTL0268	cytochrome d ubiquinol oxidase subunit I	CTL0819	putative membrane protein
CTL0080	conserved hypothetical protein	CTL0145	2-acylglycerophosphoethanolamine acyltransferase	CTL0271	conserved hypothetical protein	CTL0877	2-amino-4-hydroxy-6-hydroxymethyldihydropteridi ne pyrophosphokinase
CTL0081	conserved hypothetical protein	CTL0146	8-amino-7-oxononanoate synthase	CTL0272	conserved hypothetical protein	CTL0887	putative exported protein
CTL0083	glycerol-3-phosphate dehydrogenase [NAD(P)+]	CTL0151	cysteinyl-tRNA synthetase	CTL0274	isoleucyl-tRNA synthetase, mupirocin resistant
CTL0084	UDP-N-acetylglucosamine pyrophosphorylase	CTL0154	LSU ribosomal protein L36P	CTL0277	LSU ribosomal protein L31P
CTL0085	conserved hypothetical protein	CTL0155	SSU ribosomal protein S14P	CTL0301	putative aminopeptidase
CTL0086	flagellum-specific ATP synthase	CTL0160	DNA mismatch repair protein	CTL0305	conserved hypothetical protein
CTL0087	conserved hypothetical protein	CTL0165	glycyl-tRNA synthetase	CTL0318	tyrosyl-tRNA synthetase
CTL0088	flagellar M-Ring Protein	CTL0169	peptidyl-tRNA hydrolase	CTL0320	GTP-binding protein
CTL0089	conserved hypothetical protein	CTL0176	glycerol-3-phosphate acyltransferase	CTL0321	ADP,ATP carrier protein
CTL0090	Cysteine desulfurase (EC 2.8.1.7)	CTL0182	Fatty acid/phospholipid synthase	CTL0328	putative protease
CTL0091	phosphoglycerate mutase	CTL0187	phosphoglucosamine mutase	CTL0336	late transcription unit B protein
CTL0093	conserved hypothetical protein	CTL0189	tyrosine-specific transport protein	CTL0351	bacterial protein translation initiation factor 2 (IF-2)
CTL0094	biotin operon repressor	CTL0192	Cell Division Protein	CTL0366	10 kDa chaperonin GroES
CTL0095	cell cycle protein	CTL0200	ribonucleoside-diphosphate reductase beta chain	CTL0368	chaperone-protease ClpB
CTL0097	putative integral membrane protein	CTL0204	Antitermination protein	CTL0370	inclusion membrane protein D
CTL0099	Riboflavin biosynthesis protein (diaminohydroxyphosphoribosylaminopyrimidine deaminase)	CTL0215	SSU ribosomal protein S15P	CTL0380	LSU ribosomal protein L13P
CTL0101	Riboflavin synthase beta chain (6,7-dimethyl-8-ribityllumazine synthase)	CTL0222	conserved hypothetical protein	CTL0397	conserved hypothetical protein
CTL0106	SET domain containing protein	CTL0223	putative integral membrane protein	CTL0402	putative integral membrane protein
CTL0107	Zn-dependent hydrolase	CTL0235	conserved hypothetical protein	CTL0406	lipoprotein releasing systen, inner membrane component
CTL0111	rRNA methyltransferase	CTL0238	conserved hypothetical protein	CTL0437	glucose-6-phosphate 1-dehydrogenase
CTL0113	putative exported protein	CTL0244	conserved hypothetical protein	CTL0440	thymidylate kinase
CTL0114	protoporphyrinogen oxidase	CTL0249	polymorphic outer membrane protein	CTL0441	DNA gyrase subunit A
CTL0115	coproporphyrinogen oxidase (NAD)	CTL0258	aspartyl-glutamyl-tRNA(Asn-Gln) amidotransferase subunit A	CTL0442	DNA gyrase subunit B
CTL0116	uroporphyrinogen decarboxylase	CTL0262	conserved hypothetical protein	CTL0446	magnesium transport protein
CTL0120	AMP nucleosidase	CTL0266	putative exported protein	CTL0461	leucyl-tRNA synthetase
CTL0122	hypothetical protein	CTL0267	putative integral membrane protein	CTL0467	fructose-bisphosphate aldolase
CTL0123	conserved hypothetical protein	CTL0269	cytochrome d ubiquinol oxidase subunit II	CTL0505	putative lipoprotein
CTL0125	UDP-N-acetylmuramoyl-tripeptide--D-alanyl-D-alanine ligase	CTL0275	signal peptidase I	CTL0519	integration host factor alpha-subunit
CTL0126	phospho-N-acetylmuramoyl-pentapeptide-transfera se	CTL0278	bacterial peptide chain release factor 1	CTL0521	UDP-N-acetylmuramoylalanyl-D-glutamate--2,6-diaminopimelate ligase
CTL0128	muramidase	CTL0281	SSU ribosomal protein S16P	CTL0527	Chromosomal replication initiation protein
CTL0129	Cell division protein	CTL0282	tRNA (guanine-N(1)-)-methyltransferase	CTL0535	conserved hypothetical protein
CTL0130	UDP-N-acetylglucosamine--N-acetylmuramyl-(pentapeptide) pyrophosphoryl-undecaprenol N-acetylglucosamine transferase	CTL0284	ribonuclease HII	CTL0538	ATP-dependent Clp protease
CTL0133	putative membrane protein	CTL0287	methionyl-tRNA synthetase	CTL0541	putative membrane protein
CTL0134	anti-sigma F factor antagonist	CTL0294	deoxycytidine triphosphate deaminase	CTL0547	phosphoglucomutase
CTL0135	tRNA delta(2)-isopentenylpyrophosphate transferase	CTL0296	Holliday junction ATP-dependent DNA helicase	CTL0554	valyl-tRNA synthetase
CTL0136	conserved hypothetical protein	CTL0297	putative exported protein	CTL0562	V-type ATP synthase subunit E
CTL0143	3'(2'),5'-bisphosphate nucleotidasen"	CTL0309	conserved hypothetical protein	CTL0568	LSU ribosomal protein L12P (L7/L12)
CTL0147	primosomal protein N'n"	CTL0310	2-oxoglutarate dehydrogenase E1 component	CTL0571	LSU ribosomal protein L11P
CTL0148	conserved hypothetical protein	CTL0311	dihydrolipoamide succinyltransferase component (E2) of 2-oxoglutarate dehydrogenase complex	CTL0598	ATP-dependent protease La
CTL0149	protein disulfide isomerase	CTL0315	ferredoxin	CTL0606	preprotein translocase
CTL0150	lysyl-tRNA synthetase	CTL0319	6-phosphogluconate dehydrogenase	CTL0613	putative inner membrane protein
CTL0153A	ribonuclease P protein component	CTL0322	conserved hypothetical protein	CTL0618	dihydrodipicolinate reductase
CTL0156	putative exported protein	CTL0323	ABC transport protein, solute binding component	CTL0652	chaperone protein
CTL0157	putative integral membrane protein	CTL0324	ABC transport protein, ATP-binding component	CTL0654	exoribonuclease II
CTL0159	excinuclease ABC subunit C	CTL0325	ABC transport protein, membrane permease	CTL0655	conserved hypothetical protein
CTL0161	pseudogene	CTL0331	DNA polymerase III, beta chain	CTL0659	Tetraacyldisaccharide-1-P 4'-kinasen
CTL0162	DNA primase	CTL0339	phosphatidylcholine-hydrolyzing phospholipase D (PLD) protein	CTL0677	LSU ribosomal protein L21P
CTL0163	putative exported protein	CTL0341	LSU ribosomal protein L28P	CTL0684	conserved hypothetical protein
CTL0166	CDP-diacylglycerol--glycerol-3-phosphate 3-phosphatidyltransferase	CTL0344	low calcium response protein E (TTSS effector protein)	CTL0691	serine hydroxymethyltransferase
CTL0172	LSU ribosomal protein L9	CTL0345	low calcium response protein D (predicted to be part of the TTSS apparatus)	CTL0695	SSU ribosomal protein S10P
CTL0173	4-diphosphocytidyl-2-C-methyl-D-erythritol kinase	CTL0349	tRNA pseudouridine synthase B	CTL0701	cysteine-rich membrane protein
CTL0174	putative integral membrane protein	CTL0352	N utilization substance protein A	CTL0705	glutamyl-tRNA synthetase
CTL0175	exported insulinase/protease	CTL0354	thioredoxin reductase	CTL0706	conserved hypothetical protein (Early upstream open reading frame)
CTL0178	conserved hypothetical protein	CTL0367	oligoendopeptidase F	CTL0715	UDP-N-acetylglucosamine 1-carboxyvinyltransferase
CTL0179	conserved hypothetical protein	CTL0369	conserved hypothetical protein	CTL0720	conserved hypothetical protein
CTL0181	LSU ribosomal protein L32	CTL0372	inclusion membrane protein F	CTL0736	phenylalanyl-tRNA synthetase beta chain
CTL0184	candidate inclusion membrane protein	CTL0373	inclusion membrane protein G	CTL0737	putative exported protein
CTL0185	putative membrane protein	CTL0377	translation elongation factor P	CTL0752	transcription termination factor rho
CTL0186	putative membrane protein	CTL0379	biotin carboxylase	CTL0753	dephospho-CoA kinase
CTL0193	succinyl-CoA synthetase beta chain	CTL0381	SSU ribosomal protein S9P	CTL0754	DNA polymerase I
CTL0194	succinyl-CoA synthetase alpha chain	CTL0391	putative phospholipase-carboxylesterase family protein	CTL0757	CDP-diacylglycerol--glycerol-3-phosphate 3-phosphatidyltransferase
CTL0197	DNA recombination protein	CTL0398	conserved hypothetical protein	CTL0760	tRNA uridine 5-carboxymethylase
CTL0198	CDP-diacylglycerol--serine O-phosphatidyltransferase	CTL0400	serine-threonine-protein kinase	CTL0766	conserved hypothetical protein
CTL0201	tRNA (m(7)G46) methyltransferase	CTL0403	FAD-dependent monooxygenase	CTL0769	DNA-directed RNA polymerase alpha chain
CTL0202	putative SAM-dependent methyltransferase	CTL0408	MAC/perforin family protein	CTL0772	protein translocase subunit
CTL0203	UDP-N-acetylenolpyruvoylglucosamine reductase	CTL0422	trp operon repressor	CTL0800	conserved hypothetical protein
CTL0206	LSU ribosomal protein L35P	CTL0432	ABC transporter, ATP-binding protein	CTL0803	peptidyl-prolyl cis-trans isomerase
CTL0207	LSU ribosomal protein L20P	CTL0434	3-deoxy-manno-octulosonate cytidylyltransferase	CTL0820	dihydrolipoamide dehydrogenase
CTL0209	conserved hypothetical protein	CTL0438	6-phosphogluconolactonase	CTL0822	type III secretion system protein, membrane component
CTL0210	putative membrane transport protein	CTL0450	oligopeptide transport system binding protein	CTL0844	threonyl-tRNA synthetase
CTL0211	putative membrane transport protein	CTL0462	glutamate-1-semialdehyde 2,1-aminomutase	CTL0848	tryptophanyl-tRNA synthetase
CTL0212	tRNA(Ile)-lysidine synthase	CTL0468	glutamate/gamma-aminobutyrate antiporter	CTL0866	thioredoxin peroxidase
CTL0216	Cytosine deaminase	CTL0473	putative exported protein	CTL0875	conserved hypothetical protein
CTL0217	conserved hypothetical protein	CTL0476	candidate inclusion membrane protein	CTL0879	RNA polymerase sigma factor
CTL0218	putative integral membrane protein	CTL0488	acyl carrier protein	CTL0881	SSU ribosomal protein S20P
CTL0219	conserved hypothetical protein	CTL0489	3-oxoacyl-[acyl-carrier protein] reductase	CTL0890	SSU ribosomal protein S4P
CTL0220	conserved hypothetical protein	CTL0491	3-oxoacyl-[acyl-carrier-protein] synthase III	CTL0895	conserved hypothetical protein
CTL0221	conserved hypothetical protein	CTL0494	Outer membrane protein	CTL0897	conserved hypothetical protein
CTL0224	methionine aminopeptidase	CTL0495	UDP-3-O-[3-hydroxymyristoyl] glucosamine N-acyltransferase
CTL0225	putative integral membrane protein	CTL0500	glycogen phosphorylase
CTL0227	ABC transporter permease	CTL0506	inner membrane protein
CTL0228	pseudogene	CTL0511	protein phosphatase 2C
CTL0231	sulfate transporter	CTL0516	ABC transporter, ATP-binding and membrane components
CTL0231A	hypothetical protein	CTL0518	conserved hypothetical protein
CTL0231B	hypothetical protein	CTL0520	N-acetylmuramoyl-L-alanine amidase
CTL0232	putative membrane transport protein	CTL0528	conserved hypothetical protein
CTL0236	putative type III secretion translocator	CTL0530	Na(+)-translocating NADH-quinone reductase subunit B
CTL0237	type III secretion chaperone	CTL0544	deoxyuridine 5'-triphosphate nucleotidohydrolasen"
CTL0243	integrase/recombinase	CTL0545	acetyl-coenzyme A carboxylase carboxyl transferase subunit beta
CTL0246	putative membrane protein	CTL0546	superoxide dismutase
CTL0247	putative membrane protein	CTL0548	conserved hypothetical protein
CTL0248	polymorphic outer membrane protein	CTL0557	V-type sodium ATP synthase subunit I
CTL0252	conserved hypothetical protein	CTL0558	V-type ATP synthase subunit D
CTL0257	glutamyl-tRNA(Gln) amidotransferase subunit C	CTL0559	V-type sodium ATP synthase subunit B
CTL0260	putative membrane protein	CTL0560	V-type ATP synthase alpha chain
CTL0261	putative membrane protein	CTL0569	LSU ribosomal protein L10P
CTL0263	ribonuclease HIII	CTL0570	LSU ribosomal protein L1P
CTL0264	conserved hypothetical protein	CTL0572	transcription antitermination protein
CTL0265	lipid A biosynthesis lauroyl acyltransferase	CTL0575	bacterial protein translation initiation factor 1 (IF-1)
CTL0270	conserved hypothetical protein	CTL0576	unnamed protein product
CTL0273	putative membrane protein	CTL0581	N-(5'-phosphoribosyl)anthranilate isomerasen
CTL0276	putative exported protein	CTL0583A	exodeoxyribonuclease VII small subunit
CTL0279	peptide release factor-glutamine N5-methyltransferase	CTL0585	1-deoxy-D-xylulose 5-phosphate synthase
CTL0283	LSU ribosomal protein L19P	CTL0586	pyruvate kinase
CTL0285	guanylate kinase	CTL0588	DNA polymerase III subunit gamma/tau
CTL0286	conserved hypothetical protein	CTL0590	phosphoenolpyruvate-protein phosphotransferase
CTL0288	exodeoxyribonuclease V alpha chain	CTL0594	2-oxoisovalerate dehydrogenase alpha subunit
CTL0289	putative membrane transport/efflux protein	CTL0595	heat shock chaperone protein
CTL0290	putative protein ligase	CTL0597	O-sialoglycoprotein endopeptidase
CTL0291	putative exported protein	CTL0603	conserved hypothetical protein
CTL0292	pseudogene	CTL0605	putative exported protein
CTL0293	putative membrane protein	CTL0607	peptide deformylase
CTL0295	conserved hypothetical protein	CTL0616	aspartokinase
CTL0298	putative glycosyl hydrolase	CTL0617	aspartate-semialdehyde dehydrogenase
CTL0302	Histone-like Protein 2	CTL0630	malate dehydrogenase
CTL0303	conserved hypothetical protein	CTL0633	glucose-6-phosphate isomerase
CTL0304	conserved hypothetical protein	CTL0634	putative nucleotide-binding protein
CTL0306	conserved hypothetical protein	CTL0636	arginine transport substrate-binding protein
CTL0307	conserved hypothetical protein	CTL0638	conserved hypothetical protein
CTL0308	oxygen-independent coproporphyrinogen-III oxidase	CTL0642	conserved hypothetical protein
CTL0312	conserved hypothetical protein	CTL0644	conserved hypothetical protein
CTL0313	1-hydroxy-2-methyl-2-(E)-butenyl 4-diphosphate synthase	CTL0649	prolyl-tRNA synthetase
CTL0314	putative membrane protein	CTL0650	Putative transcriptional regulatory protein
CTL0316	Flagellar biosynthesis protein (export)	CTL0656	carbohydrate isomerase
CTL0317	RNA polymerase sigma factor	CTL0660	23S rRNA methyltransferase
CTL0326	ABC transport protein, membrane permease	CTL0662	riboflavin synthase alpha chain
CTL0327	1-deoxy-D-xylulose 5-phosphate reductoisomerase	CTL0666	Sodium/alanine symporter protein
CTL0329	exported protein	CTL0669	polymorphic outer membrane protein
CTL0330	DNA replication and repair protein	CTL0670	polymorphic outer membrane protein
CTL0332	SsrA-binding protein	CTL0679	conserved hypothetical protein
CTL0333	thiamine biosynthesis lipoprotein	CTL0689	diaminopimelate epimerase
CTL0334	methylenetetrahydrofolate dehydrogenase (NADP+)	CTL0690	ATP-dependent Clp protease proteolytic subunit
CTL0335	putative integral membrane protein	CTL0698	SSU ribosomal protein S12P
CTL0337	putative membrane protein	CTL0707	single-stranded-DNA-specific exonuclease
CTL0338	conserved hypothetical protein	CTL0710	undecaprenyl pyrophosphate synthetase
CTL0338A	conserved hypothetical protein	CTL0717	conserved hypothetical protein
CTL0340	putative decarboxylase	CTL0721	putative metallo-phosphoesterase
CTL0342	4-alpha-glucanotransferase	CTL0739	oligonucleotide transport system permease
CTL0343	type III secretion chaperone	CTL0740	oligopeptide transport system membrane permease
CTL0346	type III secretion system inner membrane protein	CTL0741	oligopeptide transport system, binding protein
CTL0347	GTP-binding protein	CTL0747	glutamine-binding protein
CTL0348	riboflavin kinase	CTL0755	exported protease IV
CTL0350	ribosome-binding factor A	CTL0756	putative nucleotide transport protein
CTL0355	holo-[acyl-carrier protein] synthase	CTL0759	replicative DNA helicase
CTL0356	putative membrane protein	CTL0770	SSU ribosomal protein S11P
CTL0357	putative membrane protein	CTL0771	SSU ribosomal protein S13P
CTL0358	conserved hypothetical protein	CTL0773	LSU ribosomal protein L15P
CTL0359	enoyl-acyl-carrier protein reductase	CTL0774	SSU ribosomal protein S5P
CTL0360	conserved hypothetical protein	CTL0775	LSU ribosomal protein L18P
CTL0361	tRNA pseudouridine synthase A	CTL0787	LSU ribosomal protein L2P
CTL0362	putative DNA glycosylase	CTL0789	LSU ribosomal protein L1E
CTL0363	conserved hypothetical protein	CTL0790	LSU ribosomal protein L3P
CTL0364	conserved hypothetical protein	CTL0791	putative membrane protein
CTL0371	inclusion membrane protein E	CTL0793	acyl-[acyl-carrier-protein]--UDP-N-acetylglucos amine O-acyltransferase
CTL0374	inclusion membrane protein A	CTL0795	UDP-3-O-[3-hydroxymyristoyl] N-acetylglucosamine deacetylase
CTL0375	conserved hypothetical protein	CTL0796	apolipoprotein N-acyltransferase
CTL0376	ribulose-phosphate 3-epimerase	CTL0797	acyl-CoA hydrolase
CTL0378	biotin carboxyl carrier protein of acetyl-CoA carboxylase	CTL0801	thioredoxin
CTL0382	chitinase	CTL0802	putatve rRNA methylase (SpoU family)
CTL0383	adenylate kinase	CTL0805	histidyl-tRNA synthetase
CTL0384	putative ABC-membrane transport protein, inner membrane component	CTL0807	DNA polymerase III alpha subunit
CTL0385	ABC transporter, ATP-binding component	CTL0813	D-alanyl-D-alanine carboxypeptidase
CTL0386	putative exported protein	CTL0817	branched-chain amino acid transport system carrier protein
CTL0387	conserved hypothetical protein	CTL0835	general secretion pathway protein D
CTL0388	putative methyltransferase	CTL0838	DNA mismatch repair protein
CTL0389	unnamed protein product	CTL0847	conserved hypothetical protein
CTL0390	putative exported protein	CTL0850	enolase
CTL0392	conserved hypothetical protein	CTL0863	peptidoglycan-associated lipoprotein
CTL0393	microsomal dipeptidase	CTL0872	DNA helicase
CTL0394	oligopeptide transport system binding protein	CTL0876	dihydrofolate reductase
CTL0395	exported protein	CTL0882	putative membrane protein
CTL0396	protein translocase	CTL0884	conserved hypothetical protein
CTL0401	NAD-dependent DNA ligase	CTL0885	conserved hypothetical protein
CTL0404	putative exported protein	CTL0888	putative virulence protein
CTL0405	LSU ribosomal protein L33P	CTL0889	endonuclease IV
CTL0407	lipoprotein release ATP-binding component	CTL0891	conserved hypothetical protein
CTL0409	pseudogene	CTL0892	dimethylallyltransferase
CTL0411	phosphatidylcholine-hydrolyzing phospholipase D (PLD) protein	CTL0893	glucosamine-1-phosphate acetyltransferase
CTL0413	phosphatidylcholine-hydrolyzing phospholipase D (PLD) protein
CTL0414	pseudogene
CTL0415	pseudogene
CTL0417	conserved hypothetical protein
CTL0418	pseudogene
CTL0419	putative membrane protein
CTL0419A	putative membrane protein
CTL0420	pseudogene
CTL0421	pseudogene
CTL0425	conserved hypothetical protein
CTL0426	conserved hypothetical protein
CTL0426A	pseudogene
CTL0427	Oligopeptide transport system binding protein
CTL0428	disulfide bond formation protein B
CTL0429	disulfide bond chaperone
CTL0430	putative integral membrane protein
CTL0431	putative membrane protein
CTL0433	putative exported protein
CTL0435	CTP synthase
CTL0436	putative Holliday junction resolvase
CTL0439	DNA polymerase III subunit gamma/tau
CTL0443	conserved hypothetical protein
CTL0444	candidate inclusion membrane protein
CTL0445	queuine tRNA-ribosyltransferase
CTL0447	putative integral membrane protein
CTL0448	candidate inclusion membrane protein
CTL0449	O-sialoglycoprotein endopeptidase
CTL0451	oligopeptide transport system membrane permease
CTL0452	oligopeptide transport system membrane permease
CTL0453	oligopeptide transport system ATP-binding protein
CTL0454	oligopeptide transport system ATP-binding protein
CTL0455	conserved hypothetical protein
CTL0456	sodium:sulfate symporter
CTL0457	pyrophosphate--fructose 6-phosphate 1-phosphotransferase
CTL0458	conserved hypothetical protein
CTL0459	pyrophosphate--fructose 6-phosphate 1-phosphotransferase
CTL0460	3-deoxy-D-manno-octulosonic-acid transferase
CTL0463	conserved hypothetical protein
CTL0464	conserved hypothetical protein
CTL0465	ribose 5-phosphate isomerase
CTL0466	candidate inclusion membrane protein
CTL0469	conserved hypothetical protein
CTL0470	5'-nucleotidasen
CTL0471	4-hydroxybenzoate polyprenyltransferase
CTL0472	putative flavoprotein
CTL0474	conserved hypothetical protein
CTL0475	candidate inclusion membrane protein
CTL0477	candidate inclusion membrane protein
CTL0477A	candidate inclusion membrane protein
CTL0478	candidate inclusion membrane protein
CTL0479	candidate inclusion membrane protein
CTL0480	candidate inclusion membrane protein
CTL0481	candidate inclusion membrane protein
CTL0482	putative sodium:dicarboxylate symport protein
CTL0483	sodium-dependent amino acid transporter
CTL0484	inclusion membrane protein B
CTL0485	inclusion membrane protein C
CTL0486	putative membrane transport protein
CTL0487	transcription regulator, crp family
CTL0490	malonyl-CoA-[acyl-carrier-protein] transacylase
CTL0492	recombination protein
CTL0496	conserved hypothetical protein
CTL0497	pyruvate dehydrogenase E1 component alpha subunit
CTL0498	pyruvate dehydrogenase E1 component beta subunit
CTL0499	dihydrolipoamide acetyltransferase component of pyruvate dehydrogenase complex
CTL0500A	unnamed protein product
CTL0501	Chromosomal replication initiation protein
CTL0504	prolipoprotein diacylglyceryl transferase
CTL0507	conserved hypothetical protein
CTL0508	putative membrane transport protein
CTL0509	unnamed protein product
CTL0510	putative cysteine desulfurase
CTL0512	conserved hypothetical protein
CTL0513	DNA polymerase III, epsilon chain
CTL0514	conserved hypothetical protein
CTL0515	conserved hypothetical protein
CTL0517	acetyl-coenzyme A carboxylase carboxyl transferase subunit alpha
CTL0522	penicillin-binding protein
CTL0523	putative exported protein
CTL0524	S-adenosyl-L-methionine-dependent methyltransferase
CTL0525	conserved hypothetical protein
CTL0526	conserved hypothetical protein
CTL0529	conserved hypothetical protein
CTL0531	Na(+)-translocating NADH-quinone reductase subunit C
CTL0532	Na(+)-translocating NADH-quinone reductase subunit D
CTL0533	Na(+)-translocating NADH-quinone reductase subunit E
CTL0534	glycine cleavage system H protein
CTL0536	phospholipase D
CTL0537	lipoate-protein ligase A
CTL0539	tRNA (5-methylaminomethyl-2-thiouridylate)-methyltransferase
CTL0540	candidate inclusion membrane protein
CTL0542	PTS-family membrane transport protein IIA component
CTL0543	PTS-family membrane transport protein IIA component
CTL0549	ribonuclease III
CTL0550	DNA repair protein
CTL0551	porphobilinogen deaminase
CTL0552	pseudogene
CTL0553	Serine/threonine-protein kinase
CTL0555	conserved hypothetical protein
CTL0556	V-type sodium ATP synthase subunit C
CTL0561	conserved hypothetical protein
CTL0563	putative exported protein
CTL0564	conserved hypothetical protein
CTL0573	protein translocase subunit
CTL0577	conserved hypothetical protein
CTL0578	pseudogene
CTL0580	conserved hypothetical protein
CTL0582	triosephosphate isomerase
CTL0583	exodeoxyribonuclease VII large subunit
CTL0584	conserved hypothetical protein
CTL0587	excinuclease ABC subunit A
CTL0589	conserved hypothetical protein
CTL0591	phosphocarrier protein HPr
CTL0592	conserved hypothetical protein
CTL0592A	conserved hypothetical protein
CTL0593	unnamed protein product
CTL0596	SSU ribosomal protein S21P
CTL0599	unnamed protein product
CTL0600	Ribonuclease Z
CTL0601	DNA recombination protein
CTL0604	putative lipoprotein
CTL0608	dimethyladenosine transferase
CTL0610	conserved hypothetical protein
CTL0611A	candidate inclusion membrane protein
CTL0612	pseudogene
CTL0614	putative exported protein
CTL0619	putative integral membrane protein
CTL0620	3-phosphoshikimate 1-carboxyvinyltransferase
CTL0621	shikimate kinase
CTL0622	chorismate synthase
CTL0623	3-dehydroquinate synthase
CTL0624	shikimate 5-dehydrogenase
CTL0625	putative exported protein
CTL0626	conserved hypothetical protein
CTL0627	pseudogene
CTL0628	Arginine/ornithine antiporter
CTL0629	putative oxidoreductase
CTL0631	late transcription unit A protein
CTL0635	metal-dependent hydrolase
CTL0637	phospho-2-dehydro-3-deoxyheptonate aldolase
CTL0639	putative membrane protein
CTL0640	conserved hypothetical protein
CTL0641	conserved hypothetical protein
CTL0643	conserved hypothetical protein
CTL0645	putative exported protein
CTL0646	DAP (diaminopimelic acid) aminotransferase
CTL0647	ABC transporter substrate-binding component
CTL0648	conserved hypothetical protein
CTL0651	HSP-70 Cofactor
CTL0657	lipoamide acyltransferase component (E2) of branched-chain alpha-keto acid dehydrogenase complex
CTL0658	Sodium:dicarboxylate symport protein
CTL0661	N6-adenine-specific DNA methylase
CTL0663	transcriptional repressor
CTL0664	dnaK suppressor protein
CTL0665	lipoprotein signal peptidase
CTL0667	polyA polymerase
CTL0668	lipid-A-disaccharide synthase
CTL0672	metal transporter, metal-binding component
CTL0673	metal transporter, ATP-binding component
CTL0674	metal transporter, membrane permease component
CTL0675	putative nucleotide-binding protein
CTL0678	putative inner membrane protein
CTL0680	conserved hypothetical protein
CTL0681	conserved hypothetical protein
CTL0682	putative cation efflux protein
CTL0683	anti-sigma F factor antagonist
CTL0685	conserved hypothetical protein
CTL0686	conserved hypothetical protein
CTL0687	ubiquinone/menaquinone biosynthesis methyltransferase
CTL0692	conserved hypothetical protein
CTL0693	2-C-methyl-D-erythritol 2,4-cyclodiphosphate synthase
CTL0694	Putative oxidoreductase
CTL0699	putative membrane protein
CTL0700	carboxy-terminal processing protease
CTL0704	putative lipoprotein
CTL0709	putative membrane protein
CTL0711	phosphatidate cytidylyltransferase
CTL0712	cytidylate kinase
CTL0713	1-acyl-sn-glycerol-3-phosphate acyltransferase
CTL0714	arginyl-tRNA synthetase
CTL0716	Translocated actin-recruiting phosphoprotein
CTL0718	ribosomal-protein-alanine acetyltransferase
CTL0719	bacterial peptide chain release factor 2
CTL0722	2-C-methyl-D-erythritol 4-phosphate cytidylyltransferase
CTL0723	tRNA pseudouridine synthase A
CTL0724	hydrolase, haloacid dehalogenase-like family
CTL0725	putative exported protein
CTL0726	conserved hypothetical protein
CTL0727	two component regulator, histidine kinase
CTL0728	two component system response regulator
CTL0729	conserved hypothetical protein
CTL0730	DNA repair protein
CTL0731	putative exported protein
CTL0733	conserved hypothetical protein
CTL0734	conserved hypothetical protein
CTL0735	putative membrane protein
CTL0738	putative DNA methyltransferase
CTL0742	conserved hypothetical protein
CTL0743	putative exported protein
CTL0744	putative membrane protein
CTL0745	putative membrane protein
CTL0746	ferrochelatase
CTL0748	methyltransferase
CTL0749	putative phosphohydrolase
CTL0750	glucose-1-phosphate adenylyltransferase
CTL0751	conserved hypothetical protein
CTL0758	putative membrane protein
CTL0761	lipoate-protein ligase A
CTL0763	holliday junction DNA helicase
CTL0764	endodeoxyribonuclease
CTL0765	conserved hypothetical protein
CTL0768	LSU ribosomal protein L17P
CTL0776	LSU ribosomal protein L6P
CTL0777	SSU ribosomal protein S8P
CTL0778	LSU ribosomal protein L5P
CTL0779	LSU ribosomal protein L24P
CTL0780	LSU ribosomal protein L14P
CTL0781	SSU ribosomal protein S17P
CTL0782	LSU ribosomal protein L29P
CTL0783	LSU ribosomal protein L16P
CTL0784	SSU ribosomal protein S3P
CTL0785	LSU ribosomal protein L22P
CTL0786	SSU ribosomal protein S19P
CTL0788	LSU ribosomal protein L23P
CTL0792	methionyl-tRNA formyltransferase
CTL0794	(3R)-hydroxymyristoyl-[acyl carrier protein] dehydratase
CTL0798	DNA polymerase III, epsilon chain
CTL0799	putative nucleotide-binding protein
CTL0808	conserved hypothetical protein
CTL0809	putative exported protein
CTL0810	putative exported protein
CTL0811	sigma regulatory factor-histidine kinase
CTL0812	conserved hypothetical protein
CTL0814	putative exported protein
CTL0815	putative methyltransferase
CTL0818	putative helicase (SWF/SNF family)
CTL0821	lipoic acid synthetase
CTL0823	conserved hypothetical protein
CTL0824	type III secretion system protein
CTL0825	type III secretion system, membrane protein
CTL0826	type III secretion system, membrane protein
CTL0827	type III secretion system, membrane protein
CTL0829	putative exported protein
CTL0830	putative exported protein
CTL0831	putative membrane protein
CTL0832	general secretion pathway protein G
CTL0833	general secretion pathway protein F
CTL0834	general secretion pathway protein E
CTL0836	putative exported protein
CTL0837	proline dipeptidase
CTL0839	type III secretion chaperone (low calcium response protein H)
CTL0840	conserved hypothetical protein
CTL0841	putative type III secretion system membrane protein
CTL0842	putative type III secretion system protein
CTL0843	putative integral membrane protein
CTL0845	Chromosome partitioning ATPase (ParA family)
CTL0846	virulence plasmid protein pGP6-D-related protein
CTL0849	excinuclease ABC subunit B
CTL0851	sigma regulatory family protein-PP2C phosphatase
CTL0852	putative exported protein
CTL0853	conserved hypothetical protein
CTL0854	succinate dehydrogenase iron-sulfur protein
CTL0855	succinate dehydrogenase flavoprotein subunit
CTL0856	pseudogene
CTL0858	putative hydrolase
CTL0859	thiol:disulfide interchange protein
CTL0860	macromolecule transporter
CTL0861	macromolecule transport protein
CTL0861A	histone H1-I
CTL0862	outer membrane component of membrane transport system
CTL0864	putative soluble transglycosylase
CTL0865	conserved hypothetical protein
CTL0867	60 kDa chaperonin GroEL2
CTL0868	putative exported protein
CTL0869	conserved hypothetical protein
CTL0870	conserved hypothetical protein
CTL0871	uracil-DNA glycosylase
CTL0873	RNA polymerase sigma-54 factor
CTL0878	dihydroneopterin aldolase
CTL0880	putative integral membrane protein
CTL0883	conserved hypothetical protein
CTL0886	conserved hypothetical protein
CTL0894	transcriptional regulatory protein

## Sheet: BPD24_TRP24
Genes	Name	Genes	Name	Genes	Name	Genes	Name
CTL0001	delta-aminolevulinic acid dehydratase	CTL0002	Na(+)-translocating NADH-quinone reductase subunit A	CTL0004	Transcription elongation factor	CTL0049	SSU ribosomal protein S2
CTL0003	conserved hypothetical protein	CTL0005	Aspartate aminotransferase	CTL0009	putative membrane efflux protein	CTL0056	cysteine desulfurase
CTL0006	exported protein	CTL0011	DNA topoisomerase I	CTL0043	Type III secretion structural protein (outer membrane ring)	CTL0060	conserved hypothetical protein
CTL0007	exodeoxyribonuclease V beta chain	CTL0018	recombinase A	CTL0047	uridylate kinase	CTL0070	preprotein translocase subunit
CTL0008	exodeoxyribonuclease V gamma chain	CTL0020	exodeoxyribonuclease V alpha chain	CTL0074	ATP-dependent Clp protease, ATP-binding component	CTL0075	ATP-dependent Clp protease proteolytic component
CTL0010	putative membrane protein	CTL0024	2-dehydro-3-deoxyphosphooctonate aldolase	CTL0076	trigger factor (chaperone)	CTL0137	conserved hypothetical protein
CTL0012	putative oxidoreductase	CTL0033	phosphopeptide binding protein (predicted to be a TTSS protein)	CTL0077	putative helicase	CTL0168	LSU ribosomal protein L25
CTL0013	integral membrane protein	CTL0046	ribosome recycling factor	CTL0103	putative lipoprotein	CTL0170	SSU ribosomal protein S6P
CTL0014	conserved hypothetical protein	CTL0048	translation elongation factor TS	CTL0110	preprotein translocase	CTL0191	putative membrane transport protein
CTL0015	putative exported protein	CTL0051	penicillin-binding protein	CTL0117	transcription-repair coupling factor	CTL0196	metalloprotease-insulinase
CTL0016	putative membrane protein	CTL0053	conserved hypothetical protein	CTL0119	transketolase	CTL0199	ribonucleoside-diphosphate reductase alpha chain
CTL0017	conserved hypothetical protein	CTL0057	putative chromosome partitioning protein	CTL0121	translation elongation factor P	CTL0214	polyribonucleotide nucleotidyltransferase
CTL0019	putative exported lipoprotein	CTL0059	ABC transport protein, ATPase component	CTL0139	3-oxoacyl-[acyl-carrier-protein] synthase	CTL0234	4-hydroxy-3-methylbut-2-enyl diphosphate reductase
CTL0021	conserved hypothetical protein	CTL0061	low-affinity inorganic phosphate transporter	CTL0142	leucine dehydrogenase	CTL0300	single-strand DNA binding protein
CTL0022	ABC transporter ATP-binding protein	CTL0069	putative exported protein	CTL0151	cysteinyl-tRNA synthetase	CTL0353	SSU ribosomal protein S1P
CTL0023	putative exported protein	CTL0072	GTP-binding protein	CTL0164	putative exported protein	CTL0366	10 kDa chaperonin GroES
CTL0025	conserved hypothetical protein	CTL0073	polyA polymerase	CTL0177	ribonuclease E	CTL0493	outer membrane protein (variable surface antigen)
CTL0026	conserved hypothetical protein	CTL0078	Cell shape determining protein	CTL0183	polymorphic outer membrane protein	CTL0503	inner membrane protein
CTL0027	ribosomal large subunit pseudouridine synthase D	CTL0079	phosphoenolpyruvate carboxykinase (GTP)	CTL0188	glucosamine--fructose-6-phosphate aminotransferase	CTL0566	DNA-directed RNA polymerase beta-prime chain
CTL0028	conserved hypothetical protein	CTL0092	ribosomal large subunit pseudouridine synthase B	CTL0189	tyrosine-specific transport protein	CTL0567	DNA-directed RNA polymerase beta chain
CTL0029	DNA gyrase subunit A	CTL0096	cation transporting ATPase	CTL0190	tyrosine-specific transport protein	CTL0574	translation elongation factor Tu
CTL0030	DNA gyrase subunit B	CTL0098	seryl-tRNA synthetase	CTL0205	bacterial protein translation initiation factor 3 (IF-3)	CTL0615	dihydrodipicolinate synthase
CTL0031	glutamyl-tRNA reductase	CTL0100	GTP cyclohydrolase II	CTL0213	Cell division protein	CTL0696	translation elongation factor G
CTL0032	Type III secretion system chaperone	CTL0104	Na(+)-linked D-alanine glycine permease	CTL0226	putative integral membrane protein	CTL0697	SSU ribosomal protein S7P
CTL0034	conserved hypothetical protein	CTL0105	conserved hyporthetical protein	CTL0256	putative membrane protein	CTL0767	glyceraldehyde 3-phosphate dehydrogenase
CTL0035	conserved hypothetical protein	CTL0108	Cell division protein	CTL0258	aspartyl-glutamyl-tRNA(Asn-Gln) amidotransferase subunit A	CTL0804	aspartyl-tRNA synthetase
CTL0036	conserved hypothetical protein	CTL0109	Na(+)-translocating NADH-quinone reductase subunit F	CTL0259	aspartyl/glutamyl-tRNA(Asn/Gln) amidotransferase subunit B	CTL0806	putative sugar phosphate permease
CTL0037	conserved hypothetical protein	CTL0118	alanyl-tRNA synthetase	CTL0271	conserved hypothetical protein	CTL0877	2-amino-4-hydroxy-6-hydroxymethyldihydropteridi ne pyrophosphokinase
CTL0038	ATP synthase (predicted TTSS protein)	CTL0124	60 kDa chaperonin GroEL	CTL0272	conserved hypothetical protein	CTL0887	putative exported protein
CTL0039	conserved hypothetical protein	CTL0127	UDP-N-acetylmuramoylalanine--D-glutamate ligase	CTL0274	isoleucyl-tRNA synthetase, mupirocin resistant
CTL0040	conserved hypothetical protein	CTL0131	UDP-N-acetylmuramate--alanine ligase	CTL0277	LSU ribosomal protein L31P
CTL0041	Type III secretion component, basal body	CTL0132	conserved hypothetical protein	CTL0280	signal recognition particle, subunit FFH/SRP54
CTL0042	putative serine/threonine-protein kinase (TTSS effector protein)	CTL0138	conserved hypothetical protein	CTL0299	putative type III secretion system chaperone
CTL0044	aspartate kinase	CTL0140	conserved hypothetical protein	CTL0301	putative aminopeptidase
CTL0045	conserved hypothetical protein	CTL0141	inorganic pyrophosphatase	CTL0318	tyrosyl-tRNA synthetase
CTL0052	tetratricopeptide repeat protein	CTL0144	1-acyl-sn-glycerol-3-phosphate acyltransferase	CTL0319	6-phosphogluconate dehydrogenase
CTL0054	ABC transporter ATP-binding protein	CTL0145	2-acylglycerophosphoethanolamine acyltransferase	CTL0320	GTP-binding protein
CTL0055	conserved hypothetical protein	CTL0146	8-amino-7-oxononanoate synthase	CTL0321	ADP,ATP carrier protein
CTL0058	ABC transport protein, ATPase component	CTL0152	putative exported protein	CTL0328	putative protease
CTL0062	phosphoglycerate kinase	CTL0153	ribonuclease P protein component	CTL0351	bacterial protein translation initiation factor 2 (IF-2)
CTL0063	conserved hypothetical protein	CTL0154	LSU ribosomal protein L36P	CTL0367	oligoendopeptidase F
CTL0064	conserved hypothetical protein	CTL0155	SSU ribosomal protein S14P	CTL0368	chaperone-protease ClpB
CTL0065	conserved hypothetical protein	CTL0158	hypothetical protein	CTL0370	inclusion membrane protein D
CTL0066	endonuclease III	CTL0160	DNA mismatch repair protein	CTL0372	inclusion membrane protein F
CTL0067	tRNA modification GTPase	CTL0165	glycyl-tRNA synthetase	CTL0380	LSU ribosomal protein L13P
CTL0068	phosphatidylserine decarboxylase	CTL0169	peptidyl-tRNA hydrolase	CTL0381	SSU ribosomal protein S9P
CTL0071	conserved hypothetical protein	CTL0172	LSU ribosomal protein L9	CTL0402	putative integral membrane protein
CTL0080	conserved hypothetical protein	CTL0176	glycerol-3-phosphate acyltransferase	CTL0406	lipoprotein releasing systen, inner membrane component
CTL0081	conserved hypothetical protein	CTL0182	Fatty acid/phospholipid synthase	CTL0437	glucose-6-phosphate 1-dehydrogenase
CTL0082	outer membrane protein B	CTL0187	phosphoglucosamine mutase	CTL0441	DNA gyrase subunit A
CTL0083	glycerol-3-phosphate dehydrogenase [NAD(P)+]	CTL0192	Cell Division Protein	CTL0442	DNA gyrase subunit B
CTL0084	UDP-N-acetylglucosamine pyrophosphorylase	CTL0195	serine protease	CTL0461	leucyl-tRNA synthetase
CTL0085	conserved hypothetical protein	CTL0200	ribonucleoside-diphosphate reductase beta chain	CTL0467	fructose-bisphosphate aldolase
CTL0086	flagellum-specific ATP synthase	CTL0204	Antitermination protein	CTL0473	putative exported protein
CTL0087	conserved hypothetical protein	CTL0207	LSU ribosomal protein L20P	CTL0476	candidate inclusion membrane protein
CTL0088	flagellar M-Ring Protein	CTL0208	phenylalanyl-tRNA synthetase alpha chain	CTL0521	UDP-N-acetylmuramoylalanyl-D-glutamate--2,6-diaminopimelate ligase
CTL0089	conserved hypothetical protein	CTL0215	SSU ribosomal protein S15P	CTL0527	Chromosomal replication initiation protein
CTL0090	Cysteine desulfurase (EC 2.8.1.7)	CTL0222	conserved hypothetical protein	CTL0535	conserved hypothetical protein
CTL0091	phosphoglycerate mutase	CTL0223	putative integral membrane protein	CTL0538	ATP-dependent Clp protease
CTL0093	conserved hypothetical protein	CTL0227	ABC transporter permease	CTL0547	phosphoglucomutase
CTL0094	biotin operon repressor	CTL0233	putative exported protease	CTL0554	valyl-tRNA synthetase
CTL0095	cell cycle protein	CTL0235	conserved hypothetical protein	CTL0562	V-type ATP synthase subunit E
CTL0097	putative integral membrane protein	CTL0238	conserved hypothetical protein	CTL0565	transaldolase
CTL0099	Riboflavin biosynthesis protein (diaminohydroxyphosphoribosylaminopyrimidine deaminase)	CTL0244	conserved hypothetical protein	CTL0568	LSU ribosomal protein L12P (L7/L12)
CTL0101	Riboflavin synthase beta chain (6,7-dimethyl-8-ribityllumazine synthase)	CTL0245	1,4-alpha-glucan branching enzyme	CTL0570	LSU ribosomal protein L1P
CTL0102	putative exported protein	CTL0249	polymorphic outer membrane protein	CTL0571	LSU ribosomal protein L11P
CTL0106	SET domain containing protein	CTL0250	polymorphic outer membrane protein	CTL0598	ATP-dependent protease La
CTL0107	Zn-dependent hydrolase	CTL0262	conserved hypothetical protein	CTL0602	ABC transporter, ATP-binding component
CTL0111	rRNA methyltransferase	CTL0266	putative exported protein	CTL0606	preprotein translocase
CTL0112	histone H1--like developmental protein	CTL0267	putative integral membrane protein	CTL0609	putative exported protein
CTL0113	putative exported protein	CTL0268	cytochrome d ubiquinol oxidase subunit I	CTL0613	putative inner membrane protein
CTL0114	protoporphyrinogen oxidase	CTL0275	signal peptidase I	CTL0618	dihydrodipicolinate reductase
CTL0115	coproporphyrinogen oxidase (NAD)	CTL0278	bacterial peptide chain release factor 1	CTL0649	prolyl-tRNA synthetase
CTL0116	uroporphyrinogen decarboxylase	CTL0281	SSU ribosomal protein S16P	CTL0652	chaperone protein
CTL0120	AMP nucleosidase	CTL0282	tRNA (guanine-N(1)-)-methyltransferase	CTL0654	exoribonuclease II
CTL0122	hypothetical protein	CTL0284	ribonuclease HII	CTL0655	conserved hypothetical protein
CTL0123	conserved hypothetical protein	CTL0287	methionyl-tRNA synthetase	CTL0659	Tetraacyldisaccharide-1-P 4'-kinasen
CTL0125	UDP-N-acetylmuramoyl-tripeptide--D-alanyl-D-alanine ligase	CTL0294	deoxycytidine triphosphate deaminase	CTL0676	LSU ribosomal protein L27P
CTL0126	phospho-N-acetylmuramoyl-pentapeptide-transfera se	CTL0296	Holliday junction ATP-dependent DNA helicase	CTL0677	LSU ribosomal protein L21P
CTL0128	muramidase	CTL0297	putative exported protein	CTL0684	conserved hypothetical protein
CTL0129	Cell division protein	CTL0309	conserved hypothetical protein	CTL0688	conserved hypothetical protein
CTL0130	UDP-N-acetylglucosamine--N-acetylmuramyl-(pentapeptide) pyrophosphoryl-undecaprenol N-acetylglucosamine transferase	CTL0315	ferredoxin	CTL0691	serine hydroxymethyltransferase
CTL0133	putative membrane protein	CTL0322	conserved hypothetical protein	CTL0695	SSU ribosomal protein S10P
CTL0134	anti-sigma F factor antagonist	CTL0323	ABC transport protein, solute binding component	CTL0705	glutamyl-tRNA synthetase
CTL0135	tRNA delta(2)-isopentenylpyrophosphate transferase	CTL0324	ABC transport protein, ATP-binding component	CTL0706	conserved hypothetical protein (Early upstream open reading frame)
CTL0136	conserved hypothetical protein	CTL0325	ABC transport protein, membrane permease	CTL0708	protein translocase (secFG fusion protein)
CTL0143	3'(2'),5'-bisphosphate nucleotidasen"	CTL0331	DNA polymerase III, beta chain	CTL0715	UDP-N-acetylglucosamine 1-carboxyvinyltransferase
CTL0147	primosomal protein N'n"	CTL0340	putative decarboxylase	CTL0720	conserved hypothetical protein
CTL0148	conserved hypothetical protein	CTL0341	LSU ribosomal protein L28P	CTL0736	phenylalanyl-tRNA synthetase beta chain
CTL0149	protein disulfide isomerase	CTL0345	low calcium response protein D (predicted to be part of the TTSS apparatus)	CTL0757	CDP-diacylglycerol--glycerol-3-phosphate 3-phosphatidyltransferase
CTL0150	lysyl-tRNA synthetase	CTL0349	tRNA pseudouridine synthase B	CTL0760	tRNA uridine 5-carboxymethylase
CTL0153A	ribonuclease P protein component	CTL0352	N utilization substance protein A	CTL0766	conserved hypothetical protein
CTL0156	putative exported protein	CTL0354	thioredoxin reductase	CTL0769	DNA-directed RNA polymerase alpha chain
CTL0157	putative integral membrane protein	CTL0359	enoyl-acyl-carrier protein reductase	CTL0772	protein translocase subunit
CTL0159	excinuclease ABC subunit C	CTL0369	conserved hypothetical protein	CTL0791	putative membrane protein
CTL0161	pseudogene	CTL0373	inclusion membrane protein G	CTL0800	conserved hypothetical protein
CTL0162	DNA primase	CTL0377	translation elongation factor P	CTL0803	peptidyl-prolyl cis-trans isomerase
CTL0163	putative exported protein	CTL0379	biotin carboxylase	CTL0819	putative membrane protein
CTL0166	CDP-diacylglycerol--glycerol-3-phosphate 3-phosphatidyltransferase	CTL0390	putative exported protein	CTL0820	dihydrolipoamide dehydrogenase
CTL0173	4-diphosphocytidyl-2-C-methyl-D-erythritol kinase	CTL0391	putative phospholipase-carboxylesterase family protein	CTL0844	threonyl-tRNA synthetase
CTL0174	putative integral membrane protein	CTL0400	serine-threonine-protein kinase	CTL0848	tryptophanyl-tRNA synthetase
CTL0175	exported insulinase/protease	CTL0403	FAD-dependent monooxygenase	CTL0866	thioredoxin peroxidase
CTL0178	conserved hypothetical protein	CTL0408	MAC/perforin family protein	CTL0872	DNA helicase
CTL0179	conserved hypothetical protein	CTL0422	trp operon repressor	CTL0875	conserved hypothetical protein
CTL0181	LSU ribosomal protein L32	CTL0432	ABC transporter, ATP-binding protein	CTL0879	RNA polymerase sigma factor
CTL0184	candidate inclusion membrane protein	CTL0434	3-deoxy-manno-octulosonate cytidylyltransferase	CTL0881	SSU ribosomal protein S20P
CTL0185	putative membrane protein	CTL0438	6-phosphogluconolactonase	CTL0890	SSU ribosomal protein S4P
CTL0186	putative membrane protein	CTL0440	thymidylate kinase	CTL0895	conserved hypothetical protein
CTL0193	succinyl-CoA synthetase beta chain	CTL0446	magnesium transport protein	CTL0897	conserved hypothetical protein
CTL0194	succinyl-CoA synthetase alpha chain	CTL0450	oligopeptide transport system binding protein
CTL0197	DNA recombination protein	CTL0462	glutamate-1-semialdehyde 2,1-aminomutase
CTL0198	CDP-diacylglycerol--serine O-phosphatidyltransferase	CTL0468	glutamate/gamma-aminobutyrate antiporter
CTL0201	tRNA (m(7)G46) methyltransferase	CTL0484	inclusion membrane protein B
CTL0202	putative SAM-dependent methyltransferase	CTL0486	putative membrane transport protein
CTL0203	UDP-N-acetylenolpyruvoylglucosamine reductase	CTL0488	acyl carrier protein
CTL0206	LSU ribosomal protein L35P	CTL0489	3-oxoacyl-[acyl-carrier protein] reductase
CTL0209	conserved hypothetical protein	CTL0491	3-oxoacyl-[acyl-carrier-protein] synthase III
CTL0210	putative membrane transport protein	CTL0494	Outer membrane protein
CTL0211	putative membrane transport protein	CTL0495	UDP-3-O-[3-hydroxymyristoyl] glucosamine N-acyltransferase
CTL0212	tRNA(Ile)-lysidine synthase	CTL0505	putative lipoprotein
CTL0216	Cytosine deaminase	CTL0516	ABC transporter, ATP-binding and membrane components
CTL0217	conserved hypothetical protein	CTL0519	integration host factor alpha-subunit
CTL0218	putative integral membrane protein	CTL0520	N-acetylmuramoyl-L-alanine amidase
CTL0219	conserved hypothetical protein	CTL0528	conserved hypothetical protein
CTL0220	conserved hypothetical protein	CTL0530	Na(+)-translocating NADH-quinone reductase subunit B
CTL0221	conserved hypothetical protein	CTL0541	putative membrane protein
CTL0224	methionine aminopeptidase	CTL0544	deoxyuridine 5'-triphosphate nucleotidohydrolasen"
CTL0225	putative integral membrane protein	CTL0545	acetyl-coenzyme A carboxylase carboxyl transferase subunit beta
CTL0228	pseudogene	CTL0546	superoxide dismutase
CTL0231	sulfate transporter	CTL0548	conserved hypothetical protein
CTL0231A	hypothetical protein	CTL0557	V-type sodium ATP synthase subunit I
CTL0231B	hypothetical protein	CTL0558	V-type ATP synthase subunit D
CTL0232	putative membrane transport protein	CTL0559	V-type sodium ATP synthase subunit B
CTL0236	putative type III secretion translocator	CTL0560	V-type ATP synthase alpha chain
CTL0237	type III secretion chaperone	CTL0569	LSU ribosomal protein L10P
CTL0243	integrase/recombinase	CTL0572	transcription antitermination protein
CTL0246	putative membrane protein	CTL0575	bacterial protein translation initiation factor 1 (IF-1)
CTL0247	putative membrane protein	CTL0576	unnamed protein product
CTL0248	polymorphic outer membrane protein	CTL0581	N-(5'-phosphoribosyl)anthranilate isomerasen
CTL0252	conserved hypothetical protein	CTL0583A	exodeoxyribonuclease VII small subunit
CTL0255	conserved hypothetical protein	CTL0585	1-deoxy-D-xylulose 5-phosphate synthase
CTL0257	glutamyl-tRNA(Gln) amidotransferase subunit C	CTL0586	pyruvate kinase
CTL0260	putative membrane protein	CTL0588	DNA polymerase III subunit gamma/tau
CTL0261	putative membrane protein	CTL0590	phosphoenolpyruvate-protein phosphotransferase
CTL0263	ribonuclease HIII	CTL0594	2-oxoisovalerate dehydrogenase alpha subunit
CTL0264	conserved hypothetical protein	CTL0595	heat shock chaperone protein
CTL0265	lipid A biosynthesis lauroyl acyltransferase	CTL0596	SSU ribosomal protein S21P
CTL0269	cytochrome d ubiquinol oxidase subunit II	CTL0597	O-sialoglycoprotein endopeptidase
CTL0270	conserved hypothetical protein	CTL0607	peptide deformylase
CTL0273	putative membrane protein	CTL0616	aspartokinase
CTL0276	putative exported protein	CTL0617	aspartate-semialdehyde dehydrogenase
CTL0279	peptide release factor-glutamine N5-methyltransferase	CTL0630	malate dehydrogenase
CTL0283	LSU ribosomal protein L19P	CTL0633	glucose-6-phosphate isomerase
CTL0285	guanylate kinase	CTL0634	putative nucleotide-binding protein
CTL0286	conserved hypothetical protein	CTL0636	arginine transport substrate-binding protein
CTL0288	exodeoxyribonuclease V alpha chain	CTL0642	conserved hypothetical protein
CTL0289	putative membrane transport/efflux protein	CTL0644	conserved hypothetical protein
CTL0290	putative protein ligase	CTL0650	Putative transcriptional regulatory protein
CTL0291	putative exported protein	CTL0656	carbohydrate isomerase
CTL0292	pseudogene	CTL0662	riboflavin synthase alpha chain
CTL0293	putative membrane protein	CTL0666	Sodium/alanine symporter protein
CTL0295	conserved hypothetical protein	CTL0669	polymorphic outer membrane protein
CTL0298	putative glycosyl hydrolase	CTL0670	polymorphic outer membrane protein
CTL0302	Histone-like Protein 2	CTL0679	conserved hypothetical protein
CTL0303	conserved hypothetical protein	CTL0689	diaminopimelate epimerase
CTL0304	conserved hypothetical protein	CTL0690	ATP-dependent Clp protease proteolytic subunit
CTL0305	conserved hypothetical protein	CTL0694	Putative oxidoreductase
CTL0306	conserved hypothetical protein	CTL0698	SSU ribosomal protein S12P
CTL0307	conserved hypothetical protein	CTL0701	cysteine-rich membrane protein
CTL0308	oxygen-independent coproporphyrinogen-III oxidase	CTL0707	single-stranded-DNA-specific exonuclease
CTL0310	2-oxoglutarate dehydrogenase E1 component	CTL0710	undecaprenyl pyrophosphate synthetase
CTL0311	dihydrolipoamide succinyltransferase component (E2) of 2-oxoglutarate dehydrogenase complex	CTL0717	conserved hypothetical protein
CTL0312	conserved hypothetical protein	CTL0721	putative metallo-phosphoesterase
CTL0313	1-hydroxy-2-methyl-2-(E)-butenyl 4-diphosphate synthase	CTL0737	putative exported protein
CTL0314	putative membrane protein	CTL0739	oligonucleotide transport system permease
CTL0316	Flagellar biosynthesis protein (export)	CTL0740	oligopeptide transport system membrane permease
CTL0317	RNA polymerase sigma factor	CTL0741	oligopeptide transport system, binding protein
CTL0326	ABC transport protein, membrane permease	CTL0747	glutamine-binding protein
CTL0327	1-deoxy-D-xylulose 5-phosphate reductoisomerase	CTL0752	transcription termination factor rho
CTL0329	exported protein	CTL0753	dephospho-CoA kinase
CTL0330	DNA replication and repair protein	CTL0754	DNA polymerase I
CTL0332	SsrA-binding protein	CTL0756	putative nucleotide transport protein
CTL0333	thiamine biosynthesis lipoprotein	CTL0759	replicative DNA helicase
CTL0334	methylenetetrahydrofolate dehydrogenase (NADP+)	CTL0770	SSU ribosomal protein S11P
CTL0335	putative integral membrane protein	CTL0771	SSU ribosomal protein S13P
CTL0336	late transcription unit B protein	CTL0773	LSU ribosomal protein L15P
CTL0337	putative membrane protein	CTL0774	SSU ribosomal protein S5P
CTL0338	conserved hypothetical protein	CTL0775	LSU ribosomal protein L18P
CTL0338A	conserved hypothetical protein	CTL0787	LSU ribosomal protein L2P
CTL0339	phosphatidylcholine-hydrolyzing phospholipase D (PLD) protein	CTL0789	LSU ribosomal protein L1E
CTL0342	4-alpha-glucanotransferase	CTL0790	LSU ribosomal protein L3P
CTL0343	type III secretion chaperone	CTL0793	acyl-[acyl-carrier-protein]--UDP-N-acetylglucos amine O-acyltransferase
CTL0344	low calcium response protein E (TTSS effector protein)	CTL0795	UDP-3-O-[3-hydroxymyristoyl] N-acetylglucosamine deacetylase
CTL0346	type III secretion system inner membrane protein	CTL0801	thioredoxin
CTL0347	GTP-binding protein	CTL0802	putatve rRNA methylase (SpoU family)
CTL0348	riboflavin kinase	CTL0805	histidyl-tRNA synthetase
CTL0350	ribosome-binding factor A	CTL0807	DNA polymerase III alpha subunit
CTL0355	holo-[acyl-carrier protein] synthase	CTL0809	putative exported protein
CTL0356	putative membrane protein	CTL0813	D-alanyl-D-alanine carboxypeptidase
CTL0357	putative membrane protein	CTL0817	branched-chain amino acid transport system carrier protein
CTL0358	conserved hypothetical protein	CTL0822	type III secretion system protein, membrane component
CTL0360	conserved hypothetical protein	CTL0835	general secretion pathway protein D
CTL0361	tRNA pseudouridine synthase A	CTL0847	conserved hypothetical protein
CTL0362	putative DNA glycosylase	CTL0850	enolase
CTL0363	conserved hypothetical protein	CTL0863	peptidoglycan-associated lipoprotein
CTL0364	conserved hypothetical protein	CTL0876	dihydrofolate reductase
CTL0371	inclusion membrane protein E	CTL0882	putative membrane protein
CTL0374	inclusion membrane protein A	CTL0888	putative virulence protein
CTL0375	conserved hypothetical protein	CTL0889	endonuclease IV
CTL0376	ribulose-phosphate 3-epimerase	CTL0891	conserved hypothetical protein
CTL0378	biotin carboxyl carrier protein of acetyl-CoA carboxylase	CTL0892	dimethylallyltransferase
CTL0382	chitinase
CTL0383	adenylate kinase
CTL0384	putative ABC-membrane transport protein, inner membrane component
CTL0385	ABC transporter, ATP-binding component
CTL0386	putative exported protein
CTL0387	conserved hypothetical protein
CTL0388	putative methyltransferase
CTL0389	unnamed protein product
CTL0392	conserved hypothetical protein
CTL0393	microsomal dipeptidase
CTL0394	oligopeptide transport system binding protein
CTL0395	exported protein
CTL0396	protein translocase
CTL0397	conserved hypothetical protein
CTL0398	conserved hypothetical protein
CTL0399	putative membrane protein
CTL0401	NAD-dependent DNA ligase
CTL0404	putative exported protein
CTL0405	LSU ribosomal protein L33P
CTL0407	lipoprotein release ATP-binding component
CTL0409	pseudogene
CTL0411	phosphatidylcholine-hydrolyzing phospholipase D (PLD) protein
CTL0413	phosphatidylcholine-hydrolyzing phospholipase D (PLD) protein
CTL0414	pseudogene
CTL0415	pseudogene
CTL0417	conserved hypothetical protein
CTL0418	pseudogene
CTL0419	putative membrane protein
CTL0419A	putative membrane protein
CTL0420	pseudogene
CTL0421	pseudogene
CTL0425	conserved hypothetical protein
CTL0426	conserved hypothetical protein
CTL0426A	pseudogene
CTL0427	Oligopeptide transport system binding protein
CTL0428	disulfide bond formation protein B
CTL0429	disulfide bond chaperone
CTL0430	putative integral membrane protein
CTL0431	putative membrane protein
CTL0433	putative exported protein
CTL0435	CTP synthase
CTL0436	putative Holliday junction resolvase
CTL0439	DNA polymerase III subunit gamma/tau
CTL0443	conserved hypothetical protein
CTL0444	candidate inclusion membrane protein
CTL0445	queuine tRNA-ribosyltransferase
CTL0447	putative integral membrane protein
CTL0448	candidate inclusion membrane protein
CTL0449	O-sialoglycoprotein endopeptidase
CTL0451	oligopeptide transport system membrane permease
CTL0452	oligopeptide transport system membrane permease
CTL0453	oligopeptide transport system ATP-binding protein
CTL0454	oligopeptide transport system ATP-binding protein
CTL0455	conserved hypothetical protein
CTL0456	sodium:sulfate symporter
CTL0457	pyrophosphate--fructose 6-phosphate 1-phosphotransferase
CTL0458	conserved hypothetical protein
CTL0459	pyrophosphate--fructose 6-phosphate 1-phosphotransferase
CTL0460	3-deoxy-D-manno-octulosonic-acid transferase
CTL0463	conserved hypothetical protein
CTL0464	conserved hypothetical protein
CTL0465	ribose 5-phosphate isomerase
CTL0466	candidate inclusion membrane protein
CTL0469	conserved hypothetical protein
CTL0470	5'-nucleotidasen
CTL0471	4-hydroxybenzoate polyprenyltransferase
CTL0472	putative flavoprotein
CTL0474	conserved hypothetical protein
CTL0475	candidate inclusion membrane protein
CTL0477	candidate inclusion membrane protein
CTL0477A	candidate inclusion membrane protein
CTL0478	candidate inclusion membrane protein
CTL0479	candidate inclusion membrane protein
CTL0480	candidate inclusion membrane protein
CTL0481	candidate inclusion membrane protein
CTL0482	putative sodium:dicarboxylate symport protein
CTL0483	sodium-dependent amino acid transporter
CTL0485	inclusion membrane protein C
CTL0487	transcription regulator, crp family
CTL0490	malonyl-CoA-[acyl-carrier-protein] transacylase
CTL0492	recombination protein
CTL0496	conserved hypothetical protein
CTL0497	pyruvate dehydrogenase E1 component alpha subunit
CTL0498	pyruvate dehydrogenase E1 component beta subunit
CTL0499	dihydrolipoamide acetyltransferase component of pyruvate dehydrogenase complex
CTL0500	glycogen phosphorylase
CTL0500A	unnamed protein product
CTL0501	Chromosomal replication initiation protein
CTL0504	prolipoprotein diacylglyceryl transferase
CTL0506	inner membrane protein
CTL0507	conserved hypothetical protein
CTL0508	putative membrane transport protein
CTL0509	unnamed protein product
CTL0510	putative cysteine desulfurase
CTL0511	protein phosphatase 2C
CTL0512	conserved hypothetical protein
CTL0513	DNA polymerase III, epsilon chain
CTL0514	conserved hypothetical protein
CTL0515	conserved hypothetical protein
CTL0517	acetyl-coenzyme A carboxylase carboxyl transferase subunit alpha
CTL0518	conserved hypothetical protein
CTL0522	penicillin-binding protein
CTL0523	putative exported protein
CTL0524	S-adenosyl-L-methionine-dependent methyltransferase
CTL0525	conserved hypothetical protein
CTL0526	conserved hypothetical protein
CTL0529	conserved hypothetical protein
CTL0531	Na(+)-translocating NADH-quinone reductase subunit C
CTL0532	Na(+)-translocating NADH-quinone reductase subunit D
CTL0533	Na(+)-translocating NADH-quinone reductase subunit E
CTL0534	glycine cleavage system H protein
CTL0536	phospholipase D
CTL0537	lipoate-protein ligase A
CTL0539	tRNA (5-methylaminomethyl-2-thiouridylate)-methyltransferase
CTL0540	candidate inclusion membrane protein
CTL0542	PTS-family membrane transport protein IIA component
CTL0543	PTS-family membrane transport protein IIA component
CTL0549	ribonuclease III
CTL0550	DNA repair protein
CTL0551	porphobilinogen deaminase
CTL0552	pseudogene
CTL0553	Serine/threonine-protein kinase
CTL0555	conserved hypothetical protein
CTL0556	V-type sodium ATP synthase subunit C
CTL0561	conserved hypothetical protein
CTL0563	putative exported protein
CTL0564	conserved hypothetical protein
CTL0573	protein translocase subunit
CTL0577	conserved hypothetical protein
CTL0578	pseudogene
CTL0580	conserved hypothetical protein
CTL0582	triosephosphate isomerase
CTL0583	exodeoxyribonuclease VII large subunit
CTL0584	conserved hypothetical protein
CTL0587	excinuclease ABC subunit A
CTL0589	conserved hypothetical protein
CTL0591	phosphocarrier protein HPr
CTL0592	conserved hypothetical protein
CTL0592A	conserved hypothetical protein
CTL0593	unnamed protein product
CTL0599	unnamed protein product
CTL0600	Ribonuclease Z
CTL0601	DNA recombination protein
CTL0603	conserved hypothetical protein
CTL0604	putative lipoprotein
CTL0605	putative exported protein
CTL0608	dimethyladenosine transferase
CTL0610	conserved hypothetical protein
CTL0611A	candidate inclusion membrane protein
CTL0612	pseudogene
CTL0614	putative exported protein
CTL0619	putative integral membrane protein
CTL0620	3-phosphoshikimate 1-carboxyvinyltransferase
CTL0621	shikimate kinase
CTL0622	chorismate synthase
CTL0623	3-dehydroquinate synthase
CTL0624	shikimate 5-dehydrogenase
CTL0625	putative exported protein
CTL0626	conserved hypothetical protein
CTL0627	pseudogene
CTL0628	Arginine/ornithine antiporter
CTL0629	putative oxidoreductase
CTL0631	late transcription unit A protein
CTL0635	metal-dependent hydrolase
CTL0637	phospho-2-dehydro-3-deoxyheptonate aldolase
CTL0638	conserved hypothetical protein
CTL0639	putative membrane protein
CTL0640	conserved hypothetical protein
CTL0641	conserved hypothetical protein
CTL0643	conserved hypothetical protein
CTL0645	putative exported protein
CTL0646	DAP (diaminopimelic acid) aminotransferase
CTL0647	ABC transporter substrate-binding component
CTL0648	conserved hypothetical protein
CTL0651	HSP-70 Cofactor
CTL0657	lipoamide acyltransferase component (E2) of branched-chain alpha-keto acid dehydrogenase complex
CTL0658	Sodium:dicarboxylate symport protein
CTL0660	23S rRNA methyltransferase
CTL0661	N6-adenine-specific DNA methylase
CTL0663	transcriptional repressor
CTL0664	dnaK suppressor protein
CTL0665	lipoprotein signal peptidase
CTL0667	polyA polymerase
CTL0668	lipid-A-disaccharide synthase
CTL0672	metal transporter, metal-binding component
CTL0673	metal transporter, ATP-binding component
CTL0674	metal transporter, membrane permease component
CTL0675	putative nucleotide-binding protein
CTL0678	putative inner membrane protein
CTL0680	conserved hypothetical protein
CTL0681	conserved hypothetical protein
CTL0682	putative cation efflux protein
CTL0683	anti-sigma F factor antagonist
CTL0685	conserved hypothetical protein
CTL0686	conserved hypothetical protein
CTL0687	ubiquinone/menaquinone biosynthesis methyltransferase
CTL0692	conserved hypothetical protein
CTL0693	2-C-methyl-D-erythritol 2,4-cyclodiphosphate synthase
CTL0699	putative membrane protein
CTL0700	carboxy-terminal processing protease
CTL0704	putative lipoprotein
CTL0709	putative membrane protein
CTL0711	phosphatidate cytidylyltransferase
CTL0712	cytidylate kinase
CTL0713	1-acyl-sn-glycerol-3-phosphate acyltransferase
CTL0714	arginyl-tRNA synthetase
CTL0716	Translocated actin-recruiting phosphoprotein
CTL0718	ribosomal-protein-alanine acetyltransferase
CTL0719	bacterial peptide chain release factor 2
CTL0722	2-C-methyl-D-erythritol 4-phosphate cytidylyltransferase
CTL0723	tRNA pseudouridine synthase A
CTL0724	hydrolase, haloacid dehalogenase-like family
CTL0725	putative exported protein
CTL0726	conserved hypothetical protein
CTL0727	two component regulator, histidine kinase
CTL0728	two component system response regulator
CTL0729	conserved hypothetical protein
CTL0730	DNA repair protein
CTL0731	putative exported protein
CTL0733	conserved hypothetical protein
CTL0734	conserved hypothetical protein
CTL0735	putative membrane protein
CTL0738	putative DNA methyltransferase
CTL0742	conserved hypothetical protein
CTL0743	putative exported protein
CTL0744	putative membrane protein
CTL0745	putative membrane protein
CTL0746	ferrochelatase
CTL0748	methyltransferase
CTL0749	putative phosphohydrolase
CTL0750	glucose-1-phosphate adenylyltransferase
CTL0751	conserved hypothetical protein
CTL0755	exported protease IV
CTL0758	putative membrane protein
CTL0761	lipoate-protein ligase A
CTL0763	holliday junction DNA helicase
CTL0764	endodeoxyribonuclease
CTL0765	conserved hypothetical protein
CTL0768	LSU ribosomal protein L17P
CTL0776	LSU ribosomal protein L6P
CTL0777	SSU ribosomal protein S8P
CTL0778	LSU ribosomal protein L5P
CTL0779	LSU ribosomal protein L24P
CTL0780	LSU ribosomal protein L14P
CTL0781	SSU ribosomal protein S17P
CTL0782	LSU ribosomal protein L29P
CTL0783	LSU ribosomal protein L16P
CTL0784	SSU ribosomal protein S3P
CTL0785	LSU ribosomal protein L22P
CTL0786	SSU ribosomal protein S19P
CTL0788	LSU ribosomal protein L23P
CTL0792	methionyl-tRNA formyltransferase
CTL0794	(3R)-hydroxymyristoyl-[acyl carrier protein] dehydratase
CTL0796	apolipoprotein N-acyltransferase
CTL0797	acyl-CoA hydrolase
CTL0798	DNA polymerase III, epsilon chain
CTL0799	putative nucleotide-binding protein
CTL0808	conserved hypothetical protein
CTL0810	putative exported protein
CTL0811	sigma regulatory factor-histidine kinase
CTL0812	conserved hypothetical protein
CTL0814	putative exported protein
CTL0815	putative methyltransferase
CTL0818	putative helicase (SWF/SNF family)
CTL0821	lipoic acid synthetase
CTL0823	conserved hypothetical protein
CTL0824	type III secretion system protein
CTL0825	type III secretion system, membrane protein
CTL0826	type III secretion system, membrane protein
CTL0827	type III secretion system, membrane protein
CTL0829	putative exported protein
CTL0830	putative exported protein
CTL0831	putative membrane protein
CTL0832	general secretion pathway protein G
CTL0833	general secretion pathway protein F
CTL0834	general secretion pathway protein E
CTL0836	putative exported protein
CTL0837	proline dipeptidase
CTL0838	DNA mismatch repair protein
CTL0839	type III secretion chaperone (low calcium response protein H)
CTL0840	conserved hypothetical protein
CTL0841	putative type III secretion system membrane protein
CTL0842	putative type III secretion system protein
CTL0843	putative integral membrane protein
CTL0845	Chromosome partitioning ATPase (ParA family)
CTL0846	virulence plasmid protein pGP6-D-related protein
CTL0849	excinuclease ABC subunit B
CTL0851	sigma regulatory family protein-PP2C phosphatase
CTL0852	putative exported protein
CTL0853	conserved hypothetical protein
CTL0854	succinate dehydrogenase iron-sulfur protein
CTL0855	succinate dehydrogenase flavoprotein subunit
CTL0856	pseudogene
CTL0858	putative hydrolase
CTL0859	thiol:disulfide interchange protein
CTL0860	macromolecule transporter
CTL0861	macromolecule transport protein
CTL0861A	histone H1-I
CTL0862	outer membrane component of membrane transport system
CTL0864	putative soluble transglycosylase
CTL0865	conserved hypothetical protein
CTL0867	60 kDa chaperonin GroEL2
CTL0868	putative exported protein
CTL0869	conserved hypothetical protein
CTL0870	conserved hypothetical protein
CTL0871	uracil-DNA glycosylase
CTL0873	RNA polymerase sigma-54 factor
CTL0878	dihydroneopterin aldolase
CTL0880	putative integral membrane protein
CTL0883	conserved hypothetical protein
CTL0884	conserved hypothetical protein
CTL0885	conserved hypothetical protein
CTL0886	conserved hypothetical protein
CTL0893	glucosamine-1-phosphate acetyltransferase
CTL0894	transcriptional regulatory protein

## Sheet: TRP16_TRP24
Genes	Name	Genes	Name	Genes	Name	Genes	Name
CTL0001	delta-aminolevulinic acid dehydratase	CTL0002	Na(+)-translocating NADH-quinone reductase subunit A	CTL0004	Transcription elongation factor	CTL0049	SSU ribosomal protein S2
CTL0003	conserved hypothetical protein	CTL0005	Aspartate aminotransferase	CTL0009	putative membrane efflux protein	CTL0056	cysteine desulfurase
CTL0006	exported protein	CTL0011	DNA topoisomerase I	CTL0043	Type III secretion structural protein (outer membrane ring)	CTL0060	conserved hypothetical protein
CTL0007	exodeoxyribonuclease V beta chain	CTL0018	recombinase A	CTL0047	uridylate kinase	CTL0070	preprotein translocase subunit
CTL0008	exodeoxyribonuclease V gamma chain	CTL0020	exodeoxyribonuclease V alpha chain	CTL0061	low-affinity inorganic phosphate transporter	CTL0075	ATP-dependent Clp protease proteolytic component
CTL0010	putative membrane protein	CTL0024	2-dehydro-3-deoxyphosphooctonate aldolase	CTL0076	trigger factor (chaperone)	CTL0137	conserved hypothetical protein
CTL0012	putative oxidoreductase	CTL0033	phosphopeptide binding protein (predicted to be a TTSS protein)	CTL0077	putative helicase	CTL0168	LSU ribosomal protein L25
CTL0013	integral membrane protein	CTL0046	ribosome recycling factor	CTL0103	putative lipoprotein	CTL0170	SSU ribosomal protein S6P
CTL0014	conserved hypothetical protein	CTL0048	translation elongation factor TS	CTL0119	transketolase	CTL0191	putative membrane transport protein
CTL0015	putative exported protein	CTL0053	conserved hypothetical protein	CTL0139	3-oxoacyl-[acyl-carrier-protein] synthase	CTL0196	metalloprotease-insulinase
CTL0016	putative membrane protein	CTL0057	putative chromosome partitioning protein	CTL0142	leucine dehydrogenase	CTL0199	ribonucleoside-diphosphate reductase alpha chain
CTL0017	conserved hypothetical protein	CTL0059	ABC transport protein, ATPase component	CTL0164	putative exported protein	CTL0214	polyribonucleotide nucleotidyltransferase
CTL0019	putative exported lipoprotein	CTL0069	putative exported protein	CTL0183	polymorphic outer membrane protein	CTL0300	single-strand DNA binding protein
CTL0021	conserved hypothetical protein	CTL0072	GTP-binding protein	CTL0188	glucosamine--fructose-6-phosphate aminotransferase	CTL0353	SSU ribosomal protein S1P
CTL0022	ABC transporter ATP-binding protein	CTL0074	ATP-dependent Clp protease, ATP-binding component	CTL0189	tyrosine-specific transport protein	CTL0493	outer membrane protein (variable surface antigen)
CTL0023	putative exported protein	CTL0078	Cell shape determining protein	CTL0190	tyrosine-specific transport protein	CTL0503	inner membrane protein
CTL0025	conserved hypothetical protein	CTL0079	phosphoenolpyruvate carboxykinase (GTP)	CTL0205	bacterial protein translation initiation factor 3 (IF-3)	CTL0566	DNA-directed RNA polymerase beta-prime chain
CTL0026	conserved hypothetical protein	CTL0092	ribosomal large subunit pseudouridine synthase B	CTL0213	Cell division protein	CTL0574	translation elongation factor Tu
CTL0027	ribosomal large subunit pseudouridine synthase D	CTL0096	cation transporting ATPase	CTL0226	putative integral membrane protein	CTL0615	dihydrodipicolinate synthase
CTL0028	conserved hypothetical protein	CTL0100	GTP cyclohydrolase II	CTL0234	4-hydroxy-3-methylbut-2-enyl diphosphate reductase	CTL0688	conserved hypothetical protein
CTL0029	DNA gyrase subunit A	CTL0104	Na(+)-linked D-alanine glycine permease	CTL0256	putative membrane protein	CTL0696	translation elongation factor G
CTL0030	DNA gyrase subunit B	CTL0105	conserved hyporthetical protein	CTL0272	conserved hypothetical protein	CTL0697	SSU ribosomal protein S7P
CTL0031	glutamyl-tRNA reductase	CTL0108	Cell division protein	CTL0274	isoleucyl-tRNA synthetase, mupirocin resistant	CTL0804	aspartyl-tRNA synthetase
CTL0032	Type III secretion system chaperone	CTL0109	Na(+)-translocating NADH-quinone reductase subunit F	CTL0277	LSU ribosomal protein L31P	CTL0806	putative sugar phosphate permease
CTL0034	conserved hypothetical protein	CTL0110	preprotein translocase	CTL0280	signal recognition particle, subunit FFH/SRP54	CTL0819	putative membrane protein
CTL0035	conserved hypothetical protein	CTL0112	histone H1--like developmental protein	CTL0299	putative type III secretion system chaperone	CTL0866	thioredoxin peroxidase
CTL0036	conserved hypothetical protein	CTL0117	transcription-repair coupling factor	CTL0320	GTP-binding protein	CTL0877	2-amino-4-hydroxy-6-hydroxymethyldihydropteridi ne pyrophosphokinase
CTL0037	conserved hypothetical protein	CTL0118	alanyl-tRNA synthetase	CTL0321	ADP,ATP carrier protein	CTL0887	putative exported protein
CTL0038	ATP synthase (predicted TTSS protein)	CTL0121	translation elongation factor P	CTL0328	putative protease
CTL0039	conserved hypothetical protein	CTL0124	60 kDa chaperonin GroEL	CTL0351	bacterial protein translation initiation factor 2 (IF-2)
CTL0040	conserved hypothetical protein	CTL0127	UDP-N-acetylmuramoylalanine--D-glutamate ligase	CTL0366	10 kDa chaperonin GroES
CTL0041	Type III secretion component, basal body	CTL0131	UDP-N-acetylmuramate--alanine ligase	CTL0368	chaperone-protease ClpB
CTL0042	putative serine/threonine-protein kinase (TTSS effector protein)	CTL0132	conserved hypothetical protein	CTL0370	inclusion membrane protein D
CTL0044	aspartate kinase	CTL0138	conserved hypothetical protein	CTL0380	LSU ribosomal protein L13P
CTL0045	conserved hypothetical protein	CTL0140	conserved hypothetical protein	CTL0402	putative integral membrane protein
CTL0051	penicillin-binding protein	CTL0141	inorganic pyrophosphatase	CTL0406	lipoprotein releasing systen, inner membrane component
CTL0052	tetratricopeptide repeat protein	CTL0146	8-amino-7-oxononanoate synthase	CTL0422	trp operon repressor
CTL0054	ABC transporter ATP-binding protein	CTL0151	cysteinyl-tRNA synthetase	CTL0437	glucose-6-phosphate 1-dehydrogenase
CTL0055	conserved hypothetical protein	CTL0152	putative exported protein	CTL0442	DNA gyrase subunit B
CTL0058	ABC transport protein, ATPase component	CTL0153	ribonuclease P protein component	CTL0461	leucyl-tRNA synthetase
CTL0062	phosphoglycerate kinase	CTL0154	LSU ribosomal protein L36P	CTL0521	UDP-N-acetylmuramoylalanyl-D-glutamate--2,6-diaminopimelate ligase
CTL0063	conserved hypothetical protein	CTL0155	SSU ribosomal protein S14P	CTL0527	Chromosomal replication initiation protein
CTL0064	conserved hypothetical protein	CTL0158	hypothetical protein	CTL0535	conserved hypothetical protein
CTL0065	conserved hypothetical protein	CTL0160	DNA mismatch repair protein	CTL0547	phosphoglucomutase
CTL0066	endonuclease III	CTL0165	glycyl-tRNA synthetase	CTL0554	valyl-tRNA synthetase
CTL0067	tRNA modification GTPase	CTL0169	peptidyl-tRNA hydrolase	CTL0562	V-type ATP synthase subunit E
CTL0068	phosphatidylserine decarboxylase	CTL0172	LSU ribosomal protein L9	CTL0565	transaldolase
CTL0071	conserved hypothetical protein	CTL0176	glycerol-3-phosphate acyltransferase	CTL0567	DNA-directed RNA polymerase beta chain
CTL0073	polyA polymerase	CTL0177	ribonuclease E	CTL0568	LSU ribosomal protein L12P (L7/L12)
CTL0080	conserved hypothetical protein	CTL0182	Fatty acid/phospholipid synthase	CTL0571	LSU ribosomal protein L11P
CTL0081	conserved hypothetical protein	CTL0192	Cell Division Protein	CTL0602	ABC transporter, ATP-binding component
CTL0082	outer membrane protein B	CTL0195	serine protease	CTL0606	preprotein translocase
CTL0083	glycerol-3-phosphate dehydrogenase [NAD(P)+]	CTL0200	ribonucleoside-diphosphate reductase beta chain	CTL0609	putative exported protein
CTL0084	UDP-N-acetylglucosamine pyrophosphorylase	CTL0204	Antitermination protein	CTL0613	putative inner membrane protein
CTL0085	conserved hypothetical protein	CTL0208	phenylalanyl-tRNA synthetase alpha chain	CTL0618	dihydrodipicolinate reductase
CTL0086	flagellum-specific ATP synthase	CTL0215	SSU ribosomal protein S15P	CTL0652	chaperone protein
CTL0087	conserved hypothetical protein	CTL0222	conserved hypothetical protein	CTL0654	exoribonuclease II
CTL0088	flagellar M-Ring Protein	CTL0223	putative integral membrane protein	CTL0655	conserved hypothetical protein
CTL0089	conserved hypothetical protein	CTL0227	ABC transporter permease	CTL0659	Tetraacyldisaccharide-1-P 4'-kinasen
CTL0090	Cysteine desulfurase (EC 2.8.1.7)	CTL0233	putative exported protease	CTL0676	LSU ribosomal protein L27P
CTL0091	phosphoglycerate mutase	CTL0235	conserved hypothetical protein	CTL0677	LSU ribosomal protein L21P
CTL0093	conserved hypothetical protein	CTL0238	conserved hypothetical protein	CTL0691	serine hydroxymethyltransferase
CTL0094	biotin operon repressor	CTL0244	conserved hypothetical protein	CTL0695	SSU ribosomal protein S10P
CTL0095	cell cycle protein	CTL0245	1,4-alpha-glucan branching enzyme	CTL0705	glutamyl-tRNA synthetase
CTL0097	putative integral membrane protein	CTL0249	polymorphic outer membrane protein	CTL0706	conserved hypothetical protein (Early upstream open reading frame)
CTL0098	seryl-tRNA synthetase	CTL0250	polymorphic outer membrane protein	CTL0708	protein translocase (secFG fusion protein)
CTL0099	Riboflavin biosynthesis protein (diaminohydroxyphosphoribosylaminopyrimidine deaminase)	CTL0258	aspartyl-glutamyl-tRNA(Asn-Gln) amidotransferase subunit A	CTL0736	phenylalanyl-tRNA synthetase beta chain
CTL0101	Riboflavin synthase beta chain (6,7-dimethyl-8-ribityllumazine synthase)	CTL0259	aspartyl/glutamyl-tRNA(Asn/Gln) amidotransferase subunit B	CTL0757	CDP-diacylglycerol--glycerol-3-phosphate 3-phosphatidyltransferase
CTL0102	putative exported protein	CTL0262	conserved hypothetical protein	CTL0760	tRNA uridine 5-carboxymethylase
CTL0106	SET domain containing protein	CTL0266	putative exported protein	CTL0767	glyceraldehyde 3-phosphate dehydrogenase
CTL0107	Zn-dependent hydrolase	CTL0267	putative integral membrane protein	CTL0769	DNA-directed RNA polymerase alpha chain
CTL0111	rRNA methyltransferase	CTL0268	cytochrome d ubiquinol oxidase subunit I	CTL0800	conserved hypothetical protein
CTL0113	putative exported protein	CTL0271	conserved hypothetical protein	CTL0820	dihydrolipoamide dehydrogenase
CTL0114	protoporphyrinogen oxidase	CTL0275	signal peptidase I	CTL0822	type III secretion system protein, membrane component
CTL0115	coproporphyrinogen oxidase (NAD)	CTL0278	bacterial peptide chain release factor 1	CTL0844	threonyl-tRNA synthetase
CTL0116	uroporphyrinogen decarboxylase	CTL0281	SSU ribosomal protein S16P	CTL0848	tryptophanyl-tRNA synthetase
CTL0120	AMP nucleosidase	CTL0282	tRNA (guanine-N(1)-)-methyltransferase	CTL0872	DNA helicase
CTL0122	hypothetical protein	CTL0287	methionyl-tRNA synthetase	CTL0879	RNA polymerase sigma factor
CTL0123	conserved hypothetical protein	CTL0294	deoxycytidine triphosphate deaminase	CTL0881	SSU ribosomal protein S20P
CTL0125	UDP-N-acetylmuramoyl-tripeptide--D-alanyl-D-alanine ligase	CTL0296	Holliday junction ATP-dependent DNA helicase	CTL0890	SSU ribosomal protein S4P
CTL0126	phospho-N-acetylmuramoyl-pentapeptide-transfera se	CTL0297	putative exported protein	CTL0897	conserved hypothetical protein
CTL0128	muramidase	CTL0301	putative aminopeptidase
CTL0129	Cell division protein	CTL0309	conserved hypothetical protein
CTL0130	UDP-N-acetylglucosamine--N-acetylmuramyl-(pentapeptide) pyrophosphoryl-undecaprenol N-acetylglucosamine transferase	CTL0315	ferredoxin
CTL0133	putative membrane protein	CTL0318	tyrosyl-tRNA synthetase
CTL0134	anti-sigma F factor antagonist	CTL0319	6-phosphogluconate dehydrogenase
CTL0135	tRNA delta(2)-isopentenylpyrophosphate transferase	CTL0322	conserved hypothetical protein
CTL0136	conserved hypothetical protein	CTL0323	ABC transport protein, solute binding component
CTL0143	3'(2'),5'-bisphosphate nucleotidasen"	CTL0331	DNA polymerase III, beta chain
CTL0144	1-acyl-sn-glycerol-3-phosphate acyltransferase	CTL0341	LSU ribosomal protein L28P
CTL0145	2-acylglycerophosphoethanolamine acyltransferase	CTL0345	low calcium response protein D (predicted to be part of the TTSS apparatus)
CTL0147	primosomal protein	CTL0349	tRNA pseudouridine synthase B
CTL0148	conserved hypothetical protein	CTL0352	N utilization substance protein A
CTL0149	protein disulfide isomerase	CTL0367	oligoendopeptidase F
CTL0150	lysyl-tRNA synthetase	CTL0372	inclusion membrane protein F
CTL0153A	ribonuclease P protein component	CTL0377	translation elongation factor P
CTL0156	putative exported protein	CTL0379	biotin carboxylase
CTL0157	putative integral membrane protein	CTL0381	SSU ribosomal protein S9P
CTL0159	excinuclease ABC subunit C	CTL0391	putative phospholipase-carboxylesterase family protein
CTL0161	pseudogene	CTL0400	serine-threonine-protein kinase
CTL0162	DNA primase	CTL0403	FAD-dependent monooxygenase
CTL0163	putative exported protein	CTL0408	MAC/perforin family protein
CTL0166	CDP-diacylglycerol--glycerol-3-phosphate 3-phosphatidyltransferase	CTL0432	ABC transporter, ATP-binding protein
CTL0173	4-diphosphocytidyl-2-C-methyl-D-erythritol kinase	CTL0434	3-deoxy-manno-octulosonate cytidylyltransferase
CTL0174	putative integral membrane protein	CTL0438	6-phosphogluconolactonase
CTL0175	exported insulinase/protease	CTL0440	thymidylate kinase
CTL0178	conserved hypothetical protein	CTL0441	DNA gyrase subunit A
CTL0179	conserved hypothetical protein	CTL0446	magnesium transport protein
CTL0181	LSU ribosomal protein L32	CTL0450	oligopeptide transport system binding protein
CTL0184	candidate inclusion membrane protein	CTL0467	fructose-bisphosphate aldolase
CTL0185	putative membrane protein	CTL0468	glutamate/gamma-aminobutyrate antiporter
CTL0186	putative membrane protein	CTL0473	putative exported protein
CTL0187	phosphoglucosamine mutase	CTL0476	candidate inclusion membrane protein
CTL0193	succinyl-CoA synthetase beta chain	CTL0484	inclusion membrane protein B
CTL0194	succinyl-CoA synthetase alpha chain	CTL0488	acyl carrier protein
CTL0197	DNA recombination protein	CTL0489	3-oxoacyl-[acyl-carrier protein] reductase
CTL0198	CDP-diacylglycerol--serine O-phosphatidyltransferase	CTL0491	3-oxoacyl-[acyl-carrier-protein] synthase III
CTL0201	tRNA (m(7)G46) methyltransferase	CTL0495	UDP-3-O-[3-hydroxymyristoyl] glucosamine N-acyltransferase
CTL0202	putative SAM-dependent methyltransferase	CTL0505	putative lipoprotein
CTL0203	UDP-N-acetylenolpyruvoylglucosamine reductase	CTL0519	integration host factor alpha-subunit
CTL0206	LSU ribosomal protein L35P	CTL0520	N-acetylmuramoyl-L-alanine amidase
CTL0207	LSU ribosomal protein L20P	CTL0528	conserved hypothetical protein
CTL0209	conserved hypothetical protein	CTL0530	Na(+)-translocating NADH-quinone reductase subunit B
CTL0210	putative membrane transport protein	CTL0538	ATP-dependent Clp protease
CTL0211	putative membrane transport protein	CTL0541	putative membrane protein
CTL0212	tRNA(Ile)-lysidine synthase	CTL0544	deoxyuridine 5'-triphosphate nucleotidohydrolasen"
CTL0216	Cytosine deaminase	CTL0545	acetyl-coenzyme A carboxylase carboxyl transferase subunit beta
CTL0217	conserved hypothetical protein	CTL0546	superoxide dismutase
CTL0218	putative integral membrane protein	CTL0548	conserved hypothetical protein
CTL0219	conserved hypothetical protein	CTL0557	V-type sodium ATP synthase subunit I
CTL0220	conserved hypothetical protein	CTL0558	V-type ATP synthase subunit D
CTL0221	conserved hypothetical protein	CTL0560	V-type ATP synthase alpha chain
CTL0224	methionine aminopeptidase	CTL0569	LSU ribosomal protein L10P
CTL0225	putative integral membrane protein	CTL0570	LSU ribosomal protein L1P
CTL0228	pseudogene	CTL0572	transcription antitermination protein
CTL0231	sulfate transporter	CTL0575	bacterial protein translation initiation factor 1 (IF-1)
CTL0231A	hypothetical protein	CTL0576	unnamed protein product
CTL0231B	hypothetical protein	CTL0581	N-(5'-phosphoribosyl)anthranilate isomerasen
CTL0232	putative membrane transport protein	CTL0585	1-deoxy-D-xylulose 5-phosphate synthase
CTL0236	putative type III secretion translocator	CTL0586	pyruvate kinase
CTL0237	type III secretion chaperone	CTL0588	DNA polymerase III subunit gamma/tau
CTL0243	integrase/recombinase	CTL0590	phosphoenolpyruvate-protein phosphotransferase
CTL0246	putative membrane protein	CTL0594	2-oxoisovalerate dehydrogenase alpha subunit
CTL0247	putative membrane protein	CTL0595	heat shock chaperone protein
CTL0248	polymorphic outer membrane protein	CTL0598	ATP-dependent protease La
CTL0252	conserved hypothetical protein	CTL0607	peptide deformylase
CTL0255	conserved hypothetical protein	CTL0616	aspartokinase
CTL0257	glutamyl-tRNA(Gln) amidotransferase subunit C	CTL0617	aspartate-semialdehyde dehydrogenase
CTL0260	putative membrane protein	CTL0630	malate dehydrogenase
CTL0261	putative membrane protein	CTL0633	glucose-6-phosphate isomerase
CTL0263	ribonuclease HIII	CTL0634	putative nucleotide-binding protein
CTL0264	conserved hypothetical protein	CTL0636	arginine transport substrate-binding protein
CTL0265	lipid A biosynthesis lauroyl acyltransferase	CTL0642	conserved hypothetical protein
CTL0269	cytochrome d ubiquinol oxidase subunit II	CTL0649	prolyl-tRNA synthetase
CTL0270	conserved hypothetical protein	CTL0656	carbohydrate isomerase
CTL0273	putative membrane protein	CTL0660	23S rRNA methyltransferase
CTL0276	putative exported protein	CTL0662	riboflavin synthase alpha chain
CTL0279	peptide release factor-glutamine N5-methyltransferase	CTL0670	polymorphic outer membrane protein
CTL0283	LSU ribosomal protein L19P	CTL0679	conserved hypothetical protein
CTL0284	ribonuclease HII	CTL0684	conserved hypothetical protein
CTL0285	guanylate kinase	CTL0689	diaminopimelate epimerase
CTL0286	conserved hypothetical protein	CTL0690	ATP-dependent Clp protease proteolytic subunit
CTL0288	exodeoxyribonuclease V alpha chain	CTL0698	SSU ribosomal protein S12P
CTL0289	putative membrane transport/efflux protein	CTL0701	cysteine-rich membrane protein
CTL0290	putative protein ligase	CTL0707	single-stranded-DNA-specific exonuclease
CTL0291	putative exported protein	CTL0710	undecaprenyl pyrophosphate synthetase
CTL0292	pseudogene	CTL0715	UDP-N-acetylglucosamine 1-carboxyvinyltransferase
CTL0293	putative membrane protein	CTL0717	conserved hypothetical protein
CTL0295	conserved hypothetical protein	CTL0720	conserved hypothetical protein
CTL0298	putative glycosyl hydrolase	CTL0721	putative metallo-phosphoesterase
CTL0302	Histone-like Protein 2	CTL0737	putative exported protein
CTL0303	conserved hypothetical protein	CTL0740	oligopeptide transport system membrane permease
CTL0304	conserved hypothetical protein	CTL0741	oligopeptide transport system, binding protein
CTL0305	conserved hypothetical protein	CTL0752	transcription termination factor rho
CTL0306	conserved hypothetical protein	CTL0753	dephospho-CoA kinase
CTL0307	conserved hypothetical protein	CTL0754	DNA polymerase I
CTL0308	oxygen-independent coproporphyrinogen-III oxidase	CTL0756	putative nucleotide transport protein
CTL0310	2-oxoglutarate dehydrogenase E1 component	CTL0759	replicative DNA helicase
CTL0311	dihydrolipoamide succinyltransferase component (E2) of 2-oxoglutarate dehydrogenase complex	CTL0766	conserved hypothetical protein
CTL0312	conserved hypothetical protein	CTL0770	SSU ribosomal protein S11P
CTL0313	1-hydroxy-2-methyl-2-(E)-butenyl 4-diphosphate synthase	CTL0771	SSU ribosomal protein S13P
CTL0314	putative membrane protein	CTL0772	protein translocase subunit
CTL0316	Flagellar biosynthesis protein (export)	CTL0787	LSU ribosomal protein L2P
CTL0317	RNA polymerase sigma factor	CTL0789	LSU ribosomal protein L1E
CTL0324	ABC transport protein, ATP-binding component	CTL0790	LSU ribosomal protein L3P
CTL0325	ABC transport protein, membrane permease	CTL0791	putative membrane protein
CTL0326	ABC transport protein, membrane permease	CTL0793	acyl-[acyl-carrier-protein]--UDP-N-acetylglucos amine O-acyltransferase
CTL0327	1-deoxy-D-xylulose 5-phosphate reductoisomerase	CTL0795	UDP-3-O-[3-hydroxymyristoyl] N-acetylglucosamine deacetylase
CTL0329	exported protein	CTL0801	thioredoxin
CTL0330	DNA replication and repair protein	CTL0802	putatve rRNA methylase (SpoU family)
CTL0332	SsrA-binding protein	CTL0803	peptidyl-prolyl cis-trans isomerase
CTL0333	thiamine biosynthesis lipoprotein	CTL0805	histidyl-tRNA synthetase
CTL0334	methylenetetrahydrofolate dehydrogenase (NADP+)	CTL0807	DNA polymerase III alpha subunit
CTL0335	putative integral membrane protein	CTL0817	branched-chain amino acid transport system carrier protein
CTL0336	late transcription unit B protein	CTL0835	general secretion pathway protein D
CTL0337	putative membrane protein	CTL0847	conserved hypothetical protein
CTL0338	conserved hypothetical protein	CTL0850	enolase
CTL0338A	conserved hypothetical protein	CTL0863	peptidoglycan-associated lipoprotein
CTL0339	phosphatidylcholine-hydrolyzing phospholipase D (PLD) protein	CTL0875	conserved hypothetical protein
CTL0340	putative decarboxylase	CTL0876	dihydrofolate reductase
CTL0342	4-alpha-glucanotransferase	CTL0882	putative membrane protein
CTL0343	type III secretion chaperone	CTL0888	putative virulence protein
CTL0344	low calcium response protein E (TTSS effector protein)	CTL0889	endonuclease IV
CTL0346	type III secretion system inner membrane protein	CTL0891	conserved hypothetical protein
CTL0347	GTP-binding protein	CTL0895	conserved hypothetical protein
CTL0348	riboflavin kinase
CTL0350	ribosome-binding factor A
CTL0354	thioredoxin reductase
CTL0355	holo-[acyl-carrier protein] synthase
CTL0356	putative membrane protein
CTL0357	putative membrane protein
CTL0358	conserved hypothetical protein
CTL0359	enoyl-acyl-carrier protein reductase
CTL0360	conserved hypothetical protein
CTL0361	tRNA pseudouridine synthase A
CTL0362	putative DNA glycosylase
CTL0363	conserved hypothetical protein
CTL0364	conserved hypothetical protein
CTL0369	conserved hypothetical protein
CTL0371	inclusion membrane protein E
CTL0373	inclusion membrane protein G
CTL0374	inclusion membrane protein A
CTL0375	conserved hypothetical protein
CTL0376	ribulose-phosphate 3-epimerase
CTL0378	biotin carboxyl carrier protein of acetyl-CoA carboxylase
CTL0382	chitinase
CTL0383	adenylate kinase
CTL0384	putative ABC-membrane transport protein, inner membrane component
CTL0385	ABC transporter, ATP-binding component
CTL0386	putative exported protein
CTL0387	conserved hypothetical protein
CTL0388	putative methyltransferase
CTL0389	unnamed protein product
CTL0390	putative exported protein
CTL0392	conserved hypothetical protein
CTL0393	microsomal dipeptidase
CTL0394	oligopeptide transport system binding protein
CTL0395	exported protein
CTL0396	protein translocase
CTL0397	conserved hypothetical protein
CTL0398	conserved hypothetical protein
CTL0399	putative membrane protein
CTL0401	NAD-dependent DNA ligase
CTL0404	putative exported protein
CTL0405	LSU ribosomal protein L33P
CTL0407	lipoprotein release ATP-binding component
CTL0409	pseudogene
CTL0411	phosphatidylcholine-hydrolyzing phospholipase D (PLD) protein
CTL0413	phosphatidylcholine-hydrolyzing phospholipase D (PLD) protein
CTL0414	pseudogene
CTL0415	pseudogene
CTL0417	conserved hypothetical protein
CTL0418	pseudogene
CTL0419	putative membrane protein
CTL0419A	putative membrane protein
CTL0420	pseudogene
CTL0421	pseudogene
CTL0425	conserved hypothetical protein
CTL0426	conserved hypothetical protein
CTL0426A	pseudogene
CTL0427	Oligopeptide transport system binding protein
CTL0428	disulfide bond formation protein B
CTL0429	disulfide bond chaperone
CTL0430	putative integral membrane protein
CTL0431	putative membrane protein
CTL0433	putative exported protein
CTL0435	CTP synthase
CTL0436	putative Holliday junction resolvase
CTL0439	DNA polymerase III subunit gamma/tau
CTL0443	conserved hypothetical protein
CTL0444	candidate inclusion membrane protein
CTL0445	queuine tRNA-ribosyltransferase
CTL0447	putative integral membrane protein
CTL0448	candidate inclusion membrane protein
CTL0449	O-sialoglycoprotein endopeptidase
CTL0451	oligopeptide transport system membrane permease
CTL0452	oligopeptide transport system membrane permease
CTL0453	oligopeptide transport system ATP-binding protein
CTL0454	oligopeptide transport system ATP-binding protein
CTL0455	conserved hypothetical protein
CTL0456	sodium:sulfate symporter
CTL0457	pyrophosphate--fructose 6-phosphate 1-phosphotransferase
CTL0458	conserved hypothetical protein
CTL0459	pyrophosphate--fructose 6-phosphate 1-phosphotransferase
CTL0460	3-deoxy-D-manno-octulosonic-acid transferase
CTL0462	glutamate-1-semialdehyde 2,1-aminomutase
CTL0463	conserved hypothetical protein
CTL0464	conserved hypothetical protein
CTL0465	ribose 5-phosphate isomerase
CTL0466	candidate inclusion membrane protein
CTL0469	conserved hypothetical protein
CTL0470	5'-nucleotidasen
CTL0471	4-hydroxybenzoate polyprenyltransferase
CTL0472	putative flavoprotein
CTL0474	conserved hypothetical protein
CTL0475	candidate inclusion membrane protein
CTL0477	candidate inclusion membrane protein
CTL0477A	candidate inclusion membrane protein
CTL0478	candidate inclusion membrane protein
CTL0479	candidate inclusion membrane protein
CTL0480	candidate inclusion membrane protein
CTL0481	candidate inclusion membrane protein
CTL0482	putative sodium:dicarboxylate symport protein
CTL0483	sodium-dependent amino acid transporter
CTL0485	inclusion membrane protein C
CTL0486	putative membrane transport protein
CTL0487	transcription regulator, crp family
CTL0490	malonyl-CoA-[acyl-carrier-protein] transacylase
CTL0492	recombination protein
CTL0494	Outer membrane protein
CTL0496	conserved hypothetical protein
CTL0497	pyruvate dehydrogenase E1 component alpha subunit
CTL0498	pyruvate dehydrogenase E1 component beta subunit
CTL0499	dihydrolipoamide acetyltransferase component of pyruvate dehydrogenase complex
CTL0500	glycogen phosphorylase
CTL0500A	unnamed protein product
CTL0501	Chromosomal replication initiation protein
CTL0504	prolipoprotein diacylglyceryl transferase
CTL0506	inner membrane protein
CTL0507	conserved hypothetical protein
CTL0508	putative membrane transport protein
CTL0509	unnamed protein product
CTL0510	putative cysteine desulfurase
CTL0511	protein phosphatase 2C
CTL0512	conserved hypothetical protein
CTL0513	DNA polymerase III, epsilon chain
CTL0514	conserved hypothetical protein
CTL0515	conserved hypothetical protein
CTL0516	ABC transporter, ATP-binding and membrane components
CTL0517	acetyl-coenzyme A carboxylase carboxyl transferase subunit alpha
CTL0518	conserved hypothetical protein
CTL0522	penicillin-binding protein
CTL0523	putative exported protein
CTL0524	S-adenosyl-L-methionine-dependent methyltransferase
CTL0525	conserved hypothetical protein
CTL0526	conserved hypothetical protein
CTL0529	conserved hypothetical protein
CTL0531	Na(+)-translocating NADH-quinone reductase subunit C
CTL0532	Na(+)-translocating NADH-quinone reductase subunit D
CTL0533	Na(+)-translocating NADH-quinone reductase subunit E
CTL0534	glycine cleavage system H protein
CTL0536	phospholipase D
CTL0537	lipoate-protein ligase A
CTL0539	tRNA (5-methylaminomethyl-2-thiouridylate)-methyltransferase
CTL0540	candidate inclusion membrane protein
CTL0542	PTS-family membrane transport protein IIA component
CTL0543	PTS-family membrane transport protein IIA component
CTL0549	ribonuclease III
CTL0550	DNA repair protein
CTL0551	porphobilinogen deaminase
CTL0552	pseudogene
CTL0553	Serine/threonine-protein kinase
CTL0555	conserved hypothetical protein
CTL0556	V-type sodium ATP synthase subunit C
CTL0559	V-type sodium ATP synthase subunit B
CTL0561	conserved hypothetical protein
CTL0563	putative exported protein
CTL0564	conserved hypothetical protein
CTL0573	protein translocase subunit
CTL0577	conserved hypothetical protein
CTL0578	pseudogene
CTL0580	conserved hypothetical protein
CTL0582	triosephosphate isomerase
CTL0583	exodeoxyribonuclease VII large subunit
CTL0583A	exodeoxyribonuclease VII small subunit
CTL0584	conserved hypothetical protein
CTL0587	excinuclease ABC subunit A
CTL0589	conserved hypothetical protein
CTL0591	phosphocarrier protein HPr
CTL0592	conserved hypothetical protein
CTL0592A	conserved hypothetical protein
CTL0593	unnamed protein product
CTL0596	SSU ribosomal protein S21P
CTL0597	O-sialoglycoprotein endopeptidase
CTL0599	unnamed protein product
CTL0600	Ribonuclease Z
CTL0601	DNA recombination protein
CTL0603	conserved hypothetical protein
CTL0604	putative lipoprotein
CTL0605	putative exported protein
CTL0608	dimethyladenosine transferase
CTL0610	conserved hypothetical protein
CTL0611A	candidate inclusion membrane protein
CTL0612	pseudogene
CTL0614	putative exported protein
CTL0619	putative integral membrane protein
CTL0620	3-phosphoshikimate 1-carboxyvinyltransferase
CTL0621	shikimate kinase
CTL0622	chorismate synthase
CTL0623	3-dehydroquinate synthase
CTL0624	shikimate 5-dehydrogenase
CTL0625	putative exported protein
CTL0626	conserved hypothetical protein
CTL0627	pseudogene
CTL0628	Arginine/ornithine antiporter
CTL0629	putative oxidoreductase
CTL0631	late transcription unit A protein
CTL0635	metal-dependent hydrolase
CTL0637	phospho-2-dehydro-3-deoxyheptonate aldolase
CTL0638	conserved hypothetical protein
CTL0639	putative membrane protein
CTL0640	conserved hypothetical protein
CTL0641	conserved hypothetical protein
CTL0643	conserved hypothetical protein
CTL0644	conserved hypothetical protein
CTL0645	putative exported protein
CTL0646	DAP (diaminopimelic acid) aminotransferase
CTL0647	ABC transporter substrate-binding component
CTL0648	conserved hypothetical protein
CTL0650	Putative transcriptional regulatory protein
CTL0651	HSP-70 Cofactor
CTL0657	lipoamide acyltransferase component (E2) of branched-chain alpha-keto acid dehydrogenase complex
CTL0658	Sodium:dicarboxylate symport protein
CTL0661	N6-adenine-specific DNA methylase
CTL0663	transcriptional repressor
CTL0664	dnaK suppressor protein
CTL0665	lipoprotein signal peptidase
CTL0666	Sodium/alanine symporter protein
CTL0667	polyA polymerase
CTL0668	lipid-A-disaccharide synthase
CTL0669	polymorphic outer membrane protein
CTL0672	metal transporter, metal-binding component
CTL0673	metal transporter, ATP-binding component
CTL0674	metal transporter, membrane permease component
CTL0675	putative nucleotide-binding protein
CTL0678	putative inner membrane protein
CTL0680	conserved hypothetical protein
CTL0681	conserved hypothetical protein
CTL0682	putative cation efflux protein
CTL0683	anti-sigma F factor antagonist
CTL0685	conserved hypothetical protein
CTL0686	conserved hypothetical protein
CTL0687	ubiquinone/menaquinone biosynthesis methyltransferase
CTL0692	conserved hypothetical protein
CTL0693	2-C-methyl-D-erythritol 2,4-cyclodiphosphate synthase
CTL0694	Putative oxidoreductase
CTL0699	putative membrane protein
CTL0700	carboxy-terminal processing protease
CTL0704	putative lipoprotein
CTL0709	putative membrane protein
CTL0711	phosphatidate cytidylyltransferase
CTL0712	cytidylate kinase
CTL0713	1-acyl-sn-glycerol-3-phosphate acyltransferase
CTL0714	arginyl-tRNA synthetase
CTL0716	Translocated actin-recruiting phosphoprotein
CTL0718	ribosomal-protein-alanine acetyltransferase
CTL0719	bacterial peptide chain release factor 2
CTL0722	2-C-methyl-D-erythritol 4-phosphate cytidylyltransferase
CTL0723	tRNA pseudouridine synthase A
CTL0724	hydrolase, haloacid dehalogenase-like family
CTL0725	putative exported protein
CTL0726	conserved hypothetical protein
CTL0727	two component regulator, histidine kinase
CTL0728	two component system response regulator
CTL0729	conserved hypothetical protein
CTL0730	DNA repair protein
CTL0731	putative exported protein
CTL0733	conserved hypothetical protein
CTL0734	conserved hypothetical protein
CTL0735	putative membrane protein
CTL0738	putative DNA methyltransferase
CTL0739	oligonucleotide transport system permease
CTL0742	conserved hypothetical protein
CTL0743	putative exported protein
CTL0744	putative membrane protein
CTL0745	putative membrane protein
CTL0746	ferrochelatase
CTL0747	glutamine-binding protein
CTL0748	methyltransferase
CTL0749	putative phosphohydrolase
CTL0750	glucose-1-phosphate adenylyltransferase
CTL0751	conserved hypothetical protein
CTL0755	exported protease IV
CTL0758	putative membrane protein
CTL0761	lipoate-protein ligase A
CTL0763	holliday junction DNA helicase
CTL0764	endodeoxyribonuclease
CTL0765	conserved hypothetical protein
CTL0768	LSU ribosomal protein L17P
CTL0773	LSU ribosomal protein L15P
CTL0774	SSU ribosomal protein S5P
CTL0775	LSU ribosomal protein L18P
CTL0776	LSU ribosomal protein L6P
CTL0777	SSU ribosomal protein S8P
CTL0778	LSU ribosomal protein L5P
CTL0779	LSU ribosomal protein L24P
CTL0780	LSU ribosomal protein L14P
CTL0781	SSU ribosomal protein S17P
CTL0782	LSU ribosomal protein L29P
CTL0783	LSU ribosomal protein L16P
CTL0784	SSU ribosomal protein S3P
CTL0785	LSU ribosomal protein L22P
CTL0786	SSU ribosomal protein S19P
CTL0788	LSU ribosomal protein L23P
CTL0792	methionyl-tRNA formyltransferase
CTL0794	(3R)-hydroxymyristoyl-[acyl carrier protein] dehydratase
CTL0796	apolipoprotein N-acyltransferase
CTL0797	acyl-CoA hydrolase
CTL0798	DNA polymerase III, epsilon chain
CTL0799	putative nucleotide-binding protein
CTL0808	conserved hypothetical protein
CTL0809	putative exported protein
CTL0810	putative exported protein
CTL0811	sigma regulatory factor-histidine kinase
CTL0812	conserved hypothetical protein
CTL0813	D-alanyl-D-alanine carboxypeptidase
CTL0814	putative exported protein
CTL0815	putative methyltransferase
CTL0818	putative helicase (SWF/SNF family)
CTL0821	lipoic acid synthetase
CTL0823	conserved hypothetical protein
CTL0824	type III secretion system protein
CTL0825	type III secretion system, membrane protein
CTL0826	type III secretion system, membrane protein
CTL0827	type III secretion system, membrane protein
CTL0829	putative exported protein
CTL0830	putative exported protein
CTL0831	putative membrane protein
CTL0832	general secretion pathway protein G
CTL0833	general secretion pathway protein F
CTL0834	general secretion pathway protein E
CTL0836	putative exported protein
CTL0837	proline dipeptidase
CTL0838	DNA mismatch repair protein
CTL0839	type III secretion chaperone (low calcium response protein H)
CTL0840	conserved hypothetical protein
CTL0841	putative type III secretion system membrane protein
CTL0842	putative type III secretion system protein
CTL0843	putative integral membrane protein
CTL0845	Chromosome partitioning ATPase (ParA family)
CTL0846	virulence plasmid protein pGP6-D-related protein
CTL0849	excinuclease ABC subunit B
CTL0851	sigma regulatory family protein-PP2C phosphatase
CTL0852	putative exported protein
CTL0853	conserved hypothetical protein
CTL0854	succinate dehydrogenase iron-sulfur protein
CTL0855	succinate dehydrogenase flavoprotein subunit
CTL0856	pseudogene
CTL0858	putative hydrolase
CTL0859	thiol:disulfide interchange protein
CTL0860	macromolecule transporter
CTL0861	macromolecule transport protein
CTL0861A	histone H1-I
CTL0862	outer membrane component of membrane transport system
CTL0864	putative soluble transglycosylase
CTL0865	conserved hypothetical protein
CTL0867	60 kDa chaperonin GroEL2
CTL0868	putative exported protein
CTL0869	conserved hypothetical protein
CTL0870	conserved hypothetical protein
CTL0871	uracil-DNA glycosylase
CTL0873	RNA polymerase sigma-54 factor
CTL0878	dihydroneopterin aldolase
CTL0880	putative integral membrane protein
CTL0883	conserved hypothetical protein
CTL0884	conserved hypothetical protein
CTL0885	conserved hypothetical protein
CTL0886	conserved hypothetical protein
CTL0892	dimethylallyltransferase
CTL0893	glucosamine-1-phosphate acetyltransferase
CTL0894	transcriptional regulatory protein

## Sheet: UTD24_BPD24
Genes	Name	Genes	Name	Genes	Name	Genes	Name
CTL0001	delta-aminolevulinic acid dehydratase	CTL0004	Transcription elongation factor	CTL0002	Na(+)-translocating NADH-quinone reductase subunit A	CTL0047	uridylate kinase
CTL0003	conserved hypothetical protein	CTL0005	Aspartate aminotransferase	CTL0033	phosphopeptide binding protein (predicted to be a TTSS protein)	CTL0049	SSU ribosomal protein S2
CTL0006	exported protein	CTL0009	putative membrane efflux protein	CTL0043	Type III secretion structural protein (outer membrane ring)	CTL0056	cysteine desulfurase
CTL0007	exodeoxyribonuclease V beta chain	CTL0011	DNA topoisomerase I	CTL0112	histone H1--like developmental protein	CTL0060	conserved hypothetical protein
CTL0008	exodeoxyribonuclease V gamma chain	CTL0018	recombinase A	CTL0152	putative exported protein	CTL0070	preprotein translocase subunit
CTL0010	putative membrane protein	CTL0020	exodeoxyribonuclease V alpha chain	CTL0213	Cell division protein	CTL0075	ATP-dependent Clp protease proteolytic component
CTL0012	putative oxidoreductase	CTL0046	ribosome recycling factor	CTL0249	polymorphic outer membrane protein	CTL0077	putative helicase
CTL0013	integral membrane protein	CTL0048	translation elongation factor TS	CTL0250	polymorphic outer membrane protein	CTL0137	conserved hypothetical protein
CTL0014	conserved hypothetical protein	CTL0051	penicillin-binding protein	CTL0255	conserved hypothetical protein	CTL0164	putative exported protein
CTL0015	putative exported protein	CTL0057	putative chromosome partitioning protein	CTL0256	putative membrane protein	CTL0168	LSU ribosomal protein L25
CTL0016	putative membrane protein	CTL0059	ABC transport protein, ATPase component	CTL0336	late transcription unit B protein	CTL0170	SSU ribosomal protein S6P
CTL0017	conserved hypothetical protein	CTL0061	low-affinity inorganic phosphate transporter	CTL0345	low calcium response protein D (predicted to be part of the TTSS apparatus)	CTL0183	polymorphic outer membrane protein
CTL0019	putative exported lipoprotein	CTL0074	ATP-dependent Clp protease, ATP-binding component	CTL0397	conserved hypothetical protein	CTL0196	metalloprotease-insulinase
CTL0021	conserved hypothetical protein	CTL0076	trigger factor (chaperone)	CTL0399	putative membrane protein	CTL0199	ribonucleoside-diphosphate reductase alpha chain
CTL0022	ABC transporter ATP-binding protein	CTL0078	Cell shape determining protein	CTL0519	integration host factor alpha-subunit	CTL0214	polyribonucleotide nucleotidyltransferase
CTL0023	putative exported protein	CTL0092	ribosomal large subunit pseudouridine synthase B	CTL0538	ATP-dependent Clp protease	CTL0234	4-hydroxy-3-methylbut-2-enyl diphosphate reductase
CTL0024	2-dehydro-3-deoxyphosphooctonate aldolase	CTL0096	cation transporting ATPase	CTL0541	putative membrane protein	CTL0271	conserved hypothetical protein
CTL0025	conserved hypothetical protein	CTL0100	GTP cyclohydrolase II	CTL0565	transaldolase	CTL0280	signal recognition particle, subunit FFH/SRP54
CTL0026	conserved hypothetical protein	CTL0103	putative lipoprotein	CTL0670	polymorphic outer membrane protein	CTL0299	putative type III secretion system chaperone
CTL0027	ribosomal large subunit pseudouridine synthase D	CTL0104	Na(+)-linked D-alanine glycine permease	CTL0716	Translocated actin-recruiting phosphoprotein	CTL0300	single-strand DNA binding protein
CTL0028	conserved hypothetical protein	CTL0110	preprotein translocase	CTL0757	CDP-diacylglycerol--glycerol-3-phosphate 3-phosphatidyltransferase	CTL0351	bacterial protein translation initiation factor 2 (IF-2)
CTL0029	DNA gyrase subunit A	CTL0117	transcription-repair coupling factor	CTL0806	putative sugar phosphate permease	CTL0353	SSU ribosomal protein S1P
CTL0030	DNA gyrase subunit B	CTL0118	alanyl-tRNA synthetase	CTL0819	putative membrane protein	CTL0366	10 kDa chaperonin GroES
CTL0031	glutamyl-tRNA reductase	CTL0119	transketolase	CTL0822	type III secretion system protein, membrane component	CTL0368	chaperone-protease ClpB
CTL0032	Type III secretion system chaperone	CTL0121	translation elongation factor P	CTL0885	conserved hypothetical protein	CTL0442	DNA gyrase subunit B
CTL0034	conserved hypothetical protein	CTL0127	UDP-N-acetylmuramoylalanine--D-glutamate ligase			CTL0493	outer membrane protein (variable surface antigen)
CTL0035	conserved hypothetical protein	CTL0131	UDP-N-acetylmuramate--alanine ligase			CTL0503	inner membrane protein
CTL0036	conserved hypothetical protein	CTL0132	conserved hypothetical protein			CTL0566	DNA-directed RNA polymerase beta-prime chain
CTL0037	conserved hypothetical protein	CTL0138	conserved hypothetical protein			CTL0567	DNA-directed RNA polymerase beta chain
CTL0038	ATP synthase (predicted TTSS protein)	CTL0139	3-oxoacyl-[acyl-carrier-protein] synthase			CTL0574	translation elongation factor Tu
CTL0039	conserved hypothetical protein	CTL0141	inorganic pyrophosphatase			CTL0602	ABC transporter, ATP-binding component
CTL0040	conserved hypothetical protein	CTL0142	leucine dehydrogenase			CTL0609	putative exported protein
CTL0041	Type III secretion component, basal body	CTL0151	cysteinyl-tRNA synthetase			CTL0615	dihydrodipicolinate synthase
CTL0042	putative serine/threonine-protein kinase (TTSS effector protein)	CTL0153	ribonuclease P protein component			CTL0652	chaperone protein
CTL0044	aspartate kinase	CTL0155	SSU ribosomal protein S14P			CTL0676	LSU ribosomal protein L27P
CTL0045	conserved hypothetical protein	CTL0158	hypothetical protein			CTL0696	translation elongation factor G
CTL0052	tetratricopeptide repeat protein	CTL0160	DNA mismatch repair protein			CTL0697	SSU ribosomal protein S7P
CTL0053	conserved hypothetical protein	CTL0165	glycyl-tRNA synthetase			CTL0767	glyceraldehyde 3-phosphate dehydrogenase
CTL0054	ABC transporter ATP-binding protein	CTL0177	ribonuclease E			CTL0804	aspartyl-tRNA synthetase
CTL0055	conserved hypothetical protein	CTL0188	glucosamine--fructose-6-phosphate aminotransferase			CTL0877	2-amino-4-hydroxy-6-hydroxymethyldihydropteridi ne pyrophosphokinase
CTL0058	ABC transport protein, ATPase component	CTL0189	tyrosine-specific transport protein			CTL0887	putative exported protein
CTL0062	phosphoglycerate kinase	CTL0190	tyrosine-specific transport protein
CTL0063	conserved hypothetical protein	CTL0191	putative membrane transport protein
CTL0064	conserved hypothetical protein	CTL0192	Cell Division Protein
CTL0065	conserved hypothetical protein	CTL0195	serine protease
CTL0066	endonuclease III	CTL0204	Antitermination protein
CTL0067	tRNA modification GTPase	CTL0205	bacterial protein translation initiation factor 3 (IF-3)
CTL0068	phosphatidylserine decarboxylase	CTL0208	phenylalanyl-tRNA synthetase alpha chain
CTL0069	putative exported protein	CTL0222	conserved hypothetical protein
CTL0071	conserved hypothetical protein	CTL0223	putative integral membrane protein
CTL0072	GTP-binding protein	CTL0226	putative integral membrane protein
CTL0073	polyA polymerase	CTL0233	putative exported protease
CTL0079	phosphoenolpyruvate carboxykinase (GTP)	CTL0245	1,4-alpha-glucan branching enzyme
CTL0080	conserved hypothetical protein	CTL0258	aspartyl-glutamyl-tRNA(Asn-Gln) amidotransferase subunit A
CTL0081	conserved hypothetical protein	CTL0259	aspartyl/glutamyl-tRNA(Asn/Gln) amidotransferase subunit B
CTL0082	outer membrane protein B	CTL0262	conserved hypothetical protein
CTL0083	glycerol-3-phosphate dehydrogenase [NAD(P)+]	CTL0268	cytochrome d ubiquinol oxidase subunit I
CTL0084	UDP-N-acetylglucosamine pyrophosphorylase	CTL0272	conserved hypothetical protein
CTL0085	conserved hypothetical protein	CTL0274	isoleucyl-tRNA synthetase, mupirocin resistant
CTL0086	flagellum-specific ATP synthase	CTL0277	LSU ribosomal protein L31P
CTL0087	conserved hypothetical protein	CTL0301	putative aminopeptidase
CTL0088	flagellar M-Ring Protein	CTL0318	tyrosyl-tRNA synthetase
CTL0089	conserved hypothetical protein	CTL0319	6-phosphogluconate dehydrogenase
CTL0090	Cysteine desulfurase (EC 2.8.1.7)	CTL0320	GTP-binding protein
CTL0091	phosphoglycerate mutase	CTL0321	ADP,ATP carrier protein
CTL0093	conserved hypothetical protein	CTL0322	conserved hypothetical protein
CTL0094	biotin operon repressor	CTL0323	ABC transport protein, solute binding component
CTL0095	cell cycle protein	CTL0324	ABC transport protein, ATP-binding component
CTL0097	putative integral membrane protein	CTL0328	putative protease
CTL0098	seryl-tRNA synthetase	CTL0331	DNA polymerase III, beta chain
CTL0099	Riboflavin biosynthesis protein (diaminohydroxyphosphoribosylaminopyrimidine deaminase)	CTL0352	N utilization substance protein A
CTL0101	Riboflavin synthase beta chain (6,7-dimethyl-8-ribityllumazine synthase)	CTL0367	oligoendopeptidase F
CTL0102	putative exported protein	CTL0370	inclusion membrane protein D
CTL0105	conserved hyporthetical protein	CTL0372	inclusion membrane protein F
CTL0106	SET domain containing protein	CTL0373	inclusion membrane protein G
CTL0107	Zn-dependent hydrolase	CTL0377	translation elongation factor P
CTL0108	Cell division protein	CTL0379	biotin carboxylase
CTL0109	Na(+)-translocating NADH-quinone reductase subunit F	CTL0380	LSU ribosomal protein L13P
CTL0111	rRNA methyltransferase	CTL0381	SSU ribosomal protein S9P
CTL0113	putative exported protein	CTL0400	serine-threonine-protein kinase
CTL0114	protoporphyrinogen oxidase	CTL0402	putative integral membrane protein
CTL0115	coproporphyrinogen oxidase (NAD)	CTL0406	lipoprotein releasing systen, inner membrane component
CTL0116	uroporphyrinogen decarboxylase	CTL0432	ABC transporter, ATP-binding protein
CTL0120	AMP nucleosidase	CTL0437	glucose-6-phosphate 1-dehydrogenase
CTL0122	hypothetical protein	CTL0440	thymidylate kinase
CTL0123	conserved hypothetical protein	CTL0441	DNA gyrase subunit A
CTL0124	60 kDa chaperonin GroEL	CTL0446	magnesium transport protein
CTL0125	UDP-N-acetylmuramoyl-tripeptide--D-alanyl-D-alanine ligase	CTL0461	leucyl-tRNA synthetase
CTL0126	phospho-N-acetylmuramoyl-pentapeptide-transfera se	CTL0467	fructose-bisphosphate aldolase
CTL0128	muramidase	CTL0473	putative exported protein
CTL0129	Cell division protein	CTL0476	candidate inclusion membrane protein
CTL0130	UDP-N-acetylglucosamine--N-acetylmuramyl-(pentapeptide) pyrophosphoryl-undecaprenol N-acetylglucosamine transferase	CTL0491	3-oxoacyl-[acyl-carrier-protein] synthase III
CTL0133	putative membrane protein	CTL0495	UDP-3-O-[3-hydroxymyristoyl] glucosamine N-acyltransferase
CTL0134	anti-sigma F factor antagonist	CTL0505	putative lipoprotein
CTL0135	tRNA delta(2)-isopentenylpyrophosphate transferase	CTL0520	N-acetylmuramoyl-L-alanine amidase
CTL0136	conserved hypothetical protein	CTL0521	UDP-N-acetylmuramoylalanyl-D-glutamate--2,6-diaminopimelate ligase
CTL0140	conserved hypothetical protein	CTL0527	Chromosomal replication initiation protein
CTL0143	3'(2'),5'-bisphosphate nucleotidasen"	CTL0528	conserved hypothetical protein
CTL0144	1-acyl-sn-glycerol-3-phosphate acyltransferase	CTL0535	conserved hypothetical protein
CTL0145	2-acylglycerophosphoethanolamine acyltransferase	CTL0544	deoxyuridine 5'-triphosphate nucleotidohydrolasen"
CTL0146	8-amino-7-oxononanoate synthase	CTL0545	acetyl-coenzyme A carboxylase carboxyl transferase subunit beta
CTL0147	primosomal protein	CTL0547	phosphoglucomutase
CTL0148	conserved hypothetical protein	CTL0548	conserved hypothetical protein
CTL0149	protein disulfide isomerase	CTL0554	valyl-tRNA synthetase
CTL0150	lysyl-tRNA synthetase	CTL0557	V-type sodium ATP synthase subunit I
CTL0153A	ribonuclease P protein component	CTL0560	V-type ATP synthase alpha chain
CTL0154	LSU ribosomal protein L36P	CTL0562	V-type ATP synthase subunit E
CTL0156	putative exported protein	CTL0568	LSU ribosomal protein L12P (L7/L12)
CTL0157	putative integral membrane protein	CTL0569	LSU ribosomal protein L10P
CTL0159	excinuclease ABC subunit C	CTL0570	LSU ribosomal protein L1P
CTL0161	pseudogene	CTL0571	LSU ribosomal protein L11P
CTL0162	DNA primase	CTL0572	transcription antitermination protein
CTL0163	putative exported protein	CTL0581	N-(5'-phosphoribosyl)anthranilate isomerasen
CTL0166	CDP-diacylglycerol--glycerol-3-phosphate 3-phosphatidyltransferase	CTL0594	2-oxoisovalerate dehydrogenase alpha subunit
CTL0169	peptidyl-tRNA hydrolase	CTL0595	heat shock chaperone protein
CTL0172	LSU ribosomal protein L9	CTL0598	ATP-dependent protease La
CTL0173	4-diphosphocytidyl-2-C-methyl-D-erythritol kinase	CTL0606	preprotein translocase
CTL0174	putative integral membrane protein	CTL0607	peptide deformylase
CTL0175	exported insulinase/protease	CTL0613	putative inner membrane protein
CTL0176	glycerol-3-phosphate acyltransferase	CTL0616	aspartokinase
CTL0178	conserved hypothetical protein	CTL0617	aspartate-semialdehyde dehydrogenase
CTL0179	conserved hypothetical protein	CTL0618	dihydrodipicolinate reductase
CTL0181	LSU ribosomal protein L32	CTL0630	malate dehydrogenase
CTL0182	Fatty acid/phospholipid synthase	CTL0633	glucose-6-phosphate isomerase
CTL0184	candidate inclusion membrane protein	CTL0634	putative nucleotide-binding protein
CTL0185	putative membrane protein	CTL0636	arginine transport substrate-binding protein
CTL0186	putative membrane protein	CTL0649	prolyl-tRNA synthetase
CTL0187	phosphoglucosamine mutase	CTL0654	exoribonuclease II
CTL0193	succinyl-CoA synthetase beta chain	CTL0655	conserved hypothetical protein
CTL0194	succinyl-CoA synthetase alpha chain	CTL0656	carbohydrate isomerase
CTL0197	DNA recombination protein	CTL0659	Tetraacyldisaccharide-1-P 4'-kinasen
CTL0198	CDP-diacylglycerol--serine O-phosphatidyltransferase	CTL0669	polymorphic outer membrane protein
CTL0200	ribonucleoside-diphosphate reductase beta chain	CTL0677	LSU ribosomal protein L21P
CTL0201	tRNA (m(7)G46) methyltransferase	CTL0679	conserved hypothetical protein
CTL0202	putative SAM-dependent methyltransferase	CTL0684	conserved hypothetical protein
CTL0203	UDP-N-acetylenolpyruvoylglucosamine reductase	CTL0688	conserved hypothetical protein
CTL0206	LSU ribosomal protein L35P	CTL0691	serine hydroxymethyltransferase
CTL0207	LSU ribosomal protein L20P	CTL0695	SSU ribosomal protein S10P
CTL0209	conserved hypothetical protein	CTL0698	SSU ribosomal protein S12P
CTL0210	putative membrane transport protein	CTL0705	glutamyl-tRNA synthetase
CTL0211	putative membrane transport protein	CTL0706	conserved hypothetical protein (Early upstream open reading frame)
CTL0212	tRNA(Ile)-lysidine synthase	CTL0707	single-stranded-DNA-specific exonuclease
CTL0215	SSU ribosomal protein S15P	CTL0708	protein translocase (secFG fusion protein)
CTL0216	Cytosine deaminase	CTL0715	UDP-N-acetylglucosamine 1-carboxyvinyltransferase
CTL0217	conserved hypothetical protein	CTL0720	conserved hypothetical protein
CTL0218	putative integral membrane protein	CTL0736	phenylalanyl-tRNA synthetase beta chain
CTL0219	conserved hypothetical protein	CTL0737	putative exported protein
CTL0220	conserved hypothetical protein	CTL0740	oligopeptide transport system membrane permease
CTL0221	conserved hypothetical protein	CTL0741	oligopeptide transport system, binding protein
CTL0224	methionine aminopeptidase	CTL0752	transcription termination factor rho
CTL0225	putative integral membrane protein	CTL0753	dephospho-CoA kinase
CTL0227	ABC transporter permease	CTL0754	DNA polymerase I
CTL0228	pseudogene	CTL0756	putative nucleotide transport protein
CTL0231	sulfate transporter	CTL0760	tRNA uridine 5-carboxymethylase
CTL0231A	hypothetical protein	CTL0766	conserved hypothetical protein
CTL0231B	hypothetical protein	CTL0769	DNA-directed RNA polymerase alpha chain
CTL0232	putative membrane transport protein	CTL0771	SSU ribosomal protein S13P
CTL0235	conserved hypothetical protein	CTL0772	protein translocase subunit
CTL0236	putative type III secretion translocator	CTL0774	SSU ribosomal protein S5P
CTL0237	type III secretion chaperone	CTL0787	LSU ribosomal protein L2P
CTL0238	conserved hypothetical protein	CTL0789	LSU ribosomal protein L1E
CTL0243	integrase/recombinase	CTL0790	LSU ribosomal protein L3P
CTL0244	conserved hypothetical protein	CTL0791	putative membrane protein
CTL0246	putative membrane protein	CTL0793	acyl-[acyl-carrier-protein]--UDP-N-acetylglucos amine O-acyltransferase
CTL0247	putative membrane protein	CTL0795	UDP-3-O-[3-hydroxymyristoyl] N-acetylglucosamine deacetylase
CTL0248	polymorphic outer membrane protein	CTL0800	conserved hypothetical protein
CTL0252	conserved hypothetical protein	CTL0801	thioredoxin
CTL0257	glutamyl-tRNA(Gln) amidotransferase subunit C	CTL0803	peptidyl-prolyl cis-trans isomerase
CTL0260	putative membrane protein	CTL0805	histidyl-tRNA synthetase
CTL0261	putative membrane protein	CTL0807	DNA polymerase III alpha subunit
CTL0263	ribonuclease HIII	CTL0817	branched-chain amino acid transport system carrier protein
CTL0264	conserved hypothetical protein	CTL0820	dihydrolipoamide dehydrogenase
CTL0265	lipid A biosynthesis lauroyl acyltransferase	CTL0844	threonyl-tRNA synthetase
CTL0266	putative exported protein	CTL0847	conserved hypothetical protein
CTL0267	putative integral membrane protein	CTL0848	tryptophanyl-tRNA synthetase
CTL0269	cytochrome d ubiquinol oxidase subunit II	CTL0850	enolase
CTL0270	conserved hypothetical protein	CTL0866	thioredoxin peroxidase
CTL0273	putative membrane protein	CTL0872	DNA helicase
CTL0275	signal peptidase I	CTL0875	conserved hypothetical protein
CTL0276	putative exported protein	CTL0879	RNA polymerase sigma factor
CTL0278	bacterial peptide chain release factor 1	CTL0881	SSU ribosomal protein S20P
CTL0279	peptide release factor-glutamine N5-methyltransferase	CTL0890	SSU ribosomal protein S4P
CTL0281	SSU ribosomal protein S16P	CTL0895	conserved hypothetical protein
CTL0282	tRNA (guanine-N(1)-)-methyltransferase	CTL0897	conserved hypothetical protein
CTL0283	LSU ribosomal protein L19P
CTL0284	ribonuclease HII
CTL0285	guanylate kinase
CTL0286	conserved hypothetical protein
CTL0287	methionyl-tRNA synthetase
CTL0288	exodeoxyribonuclease V alpha chain
CTL0289	putative membrane transport/efflux protein
CTL0290	putative protein ligase
CTL0291	putative exported protein
CTL0292	pseudogene
CTL0293	putative membrane protein
CTL0294	deoxycytidine triphosphate deaminase
CTL0295	conserved hypothetical protein
CTL0296	Holliday junction ATP-dependent DNA helicase
CTL0297	putative exported protein
CTL0298	putative glycosyl hydrolase
CTL0302	Histone-like Protein 2
CTL0303	conserved hypothetical protein
CTL0304	conserved hypothetical protein
CTL0305	conserved hypothetical protein
CTL0306	conserved hypothetical protein
CTL0307	conserved hypothetical protein
CTL0308	oxygen-independent coproporphyrinogen-III oxidase
CTL0309	conserved hypothetical protein
CTL0310	2-oxoglutarate dehydrogenase E1 component
CTL0311	dihydrolipoamide succinyltransferase component (E2) of 2-oxoglutarate dehydrogenase complex
CTL0312	conserved hypothetical protein
CTL0313	1-hydroxy-2-methyl-2-(E)-butenyl 4-diphosphate synthase
CTL0314	putative membrane protein
CTL0315	ferredoxin
CTL0316	Flagellar biosynthesis protein (export)
CTL0317	RNA polymerase sigma factor
CTL0325	ABC transport protein, membrane permease
CTL0326	ABC transport protein, membrane permease
CTL0327	1-deoxy-D-xylulose 5-phosphate reductoisomerase
CTL0329	exported protein
CTL0330	DNA replication and repair protein
CTL0332	SsrA-binding protein
CTL0333	thiamine biosynthesis lipoprotein
CTL0334	methylenetetrahydrofolate dehydrogenase (NADP+)
CTL0335	putative integral membrane protein
CTL0337	putative membrane protein
CTL0338	conserved hypothetical protein
CTL0338A	conserved hypothetical protein
CTL0339	phosphatidylcholine-hydrolyzing phospholipase D (PLD) protein
CTL0340	putative decarboxylase
CTL0341	LSU ribosomal protein L28P
CTL0342	4-alpha-glucanotransferase
CTL0343	type III secretion chaperone
CTL0344	low calcium response protein E (TTSS effector protein)
CTL0346	type III secretion system inner membrane protein
CTL0347	GTP-binding protein
CTL0348	riboflavin kinase
CTL0349	tRNA pseudouridine synthase B
CTL0350	ribosome-binding factor A
CTL0354	thioredoxin reductase
CTL0355	holo-[acyl-carrier protein] synthase
CTL0356	putative membrane protein
CTL0357	putative membrane protein
CTL0358	conserved hypothetical protein
CTL0359	enoyl-acyl-carrier protein reductase
CTL0360	conserved hypothetical protein
CTL0361	tRNA pseudouridine synthase A
CTL0362	putative DNA glycosylase
CTL0363	conserved hypothetical protein
CTL0364	conserved hypothetical protein
CTL0369	conserved hypothetical protein
CTL0371	inclusion membrane protein E
CTL0374	inclusion membrane protein A
CTL0375	conserved hypothetical protein
CTL0376	ribulose-phosphate 3-epimerase
CTL0378	biotin carboxyl carrier protein of acetyl-CoA carboxylase
CTL0382	chitinase
CTL0383	adenylate kinase
CTL0384	putative ABC-membrane transport protein, inner membrane component
CTL0385	ABC transporter, ATP-binding component
CTL0386	putative exported protein
CTL0387	conserved hypothetical protein
CTL0388	putative methyltransferase
CTL0389	unnamed protein product
CTL0390	putative exported protein
CTL0391	putative phospholipase-carboxylesterase family protein
CTL0392	conserved hypothetical protein
CTL0393	microsomal dipeptidase
CTL0394	oligopeptide transport system binding protein
CTL0395	exported protein
CTL0396	protein translocase
CTL0398	conserved hypothetical protein
CTL0401	NAD-dependent DNA ligase
CTL0403	FAD-dependent monooxygenase
CTL0404	putative exported protein
CTL0405	LSU ribosomal protein L33P
CTL0407	lipoprotein release ATP-binding component
CTL0408	MAC/perforin family protein
CTL0409	pseudogene
CTL0411	phosphatidylcholine-hydrolyzing phospholipase D (PLD) protein
CTL0413	phosphatidylcholine-hydrolyzing phospholipase D (PLD) protein
CTL0414	pseudogene
CTL0415	pseudogene
CTL0417	conserved hypothetical protein
CTL0418	pseudogene
CTL0419	putative membrane protein
CTL0419A	putative membrane protein
CTL0420	pseudogene
CTL0421	pseudogene
CTL0422	trp operon repressor
CTL0425	conserved hypothetical protein
CTL0426	conserved hypothetical protein
CTL0426A	pseudogene
CTL0427	Oligopeptide transport system binding protein
CTL0428	disulfide bond formation protein B
CTL0429	disulfide bond chaperone
CTL0430	putative integral membrane protein
CTL0431	putative membrane protein
CTL0433	putative exported protein
CTL0434	3-deoxy-manno-octulosonate cytidylyltransferase
CTL0435	CTP synthase
CTL0436	putative Holliday junction resolvase
CTL0438	6-phosphogluconolactonase
CTL0439	DNA polymerase III subunit gamma/tau
CTL0443	conserved hypothetical protein
CTL0444	candidate inclusion membrane protein
CTL0445	queuine tRNA-ribosyltransferase
CTL0447	putative integral membrane protein
CTL0448	candidate inclusion membrane protein
CTL0449	O-sialoglycoprotein endopeptidase
CTL0450	oligopeptide transport system binding protein
CTL0451	oligopeptide transport system membrane permease
CTL0452	oligopeptide transport system membrane permease
CTL0453	oligopeptide transport system ATP-binding protein
CTL0454	oligopeptide transport system ATP-binding protein
CTL0455	conserved hypothetical protein
CTL0456	sodium:sulfate symporter
CTL0457	pyrophosphate--fructose 6-phosphate 1-phosphotransferase
CTL0458	conserved hypothetical protein
CTL0459	pyrophosphate--fructose 6-phosphate 1-phosphotransferase
CTL0460	3-deoxy-D-manno-octulosonic-acid transferase
CTL0462	glutamate-1-semialdehyde 2,1-aminomutase
CTL0463	conserved hypothetical protein
CTL0464	conserved hypothetical protein
CTL0465	ribose 5-phosphate isomerase
CTL0466	candidate inclusion membrane protein
CTL0468	glutamate/gamma-aminobutyrate antiporter
CTL0469	conserved hypothetical protein
CTL0470	5'-nucleotidasen
CTL0471	4-hydroxybenzoate polyprenyltransferase
CTL0472	putative flavoprotein
CTL0474	conserved hypothetical protein
CTL0475	candidate inclusion membrane protein
CTL0477	candidate inclusion membrane protein
CTL0477A	candidate inclusion membrane protein
CTL0478	candidate inclusion membrane protein
CTL0479	candidate inclusion membrane protein
CTL0480	candidate inclusion membrane protein
CTL0481	candidate inclusion membrane protein
CTL0482	putative sodium:dicarboxylate symport protein
CTL0483	sodium-dependent amino acid transporter
CTL0484	inclusion membrane protein B
CTL0485	inclusion membrane protein C
CTL0486	putative membrane transport protein
CTL0487	transcription regulator, crp family
CTL0488	acyl carrier protein
CTL0489	3-oxoacyl-[acyl-carrier protein] reductase
CTL0490	malonyl-CoA-[acyl-carrier-protein] transacylase
CTL0492	recombination protein
CTL0494	Outer membrane protein
CTL0496	conserved hypothetical protein
CTL0497	pyruvate dehydrogenase E1 component alpha subunit
CTL0498	pyruvate dehydrogenase E1 component beta subunit
CTL0499	dihydrolipoamide acetyltransferase component of pyruvate dehydrogenase complex
CTL0500	glycogen phosphorylase
CTL0500A	unnamed protein product
CTL0501	Chromosomal replication initiation protein
CTL0504	prolipoprotein diacylglyceryl transferase
CTL0506	inner membrane protein
CTL0507	conserved hypothetical protein
CTL0508	putative membrane transport protein
CTL0509	unnamed protein product
CTL0510	putative cysteine desulfurase
CTL0511	protein phosphatase 2C
CTL0512	conserved hypothetical protein
CTL0513	DNA polymerase III, epsilon chain
CTL0514	conserved hypothetical protein
CTL0515	conserved hypothetical protein
CTL0516	ABC transporter, ATP-binding and membrane components
CTL0517	acetyl-coenzyme A carboxylase carboxyl transferase subunit alpha
CTL0518	conserved hypothetical protein
CTL0522	penicillin-binding protein
CTL0523	putative exported protein
CTL0524	S-adenosyl-L-methionine-dependent methyltransferase
CTL0525	conserved hypothetical protein
CTL0526	conserved hypothetical protein
CTL0529	conserved hypothetical protein
CTL0530	Na(+)-translocating NADH-quinone reductase subunit B
CTL0531	Na(+)-translocating NADH-quinone reductase subunit C
CTL0532	Na(+)-translocating NADH-quinone reductase subunit D
CTL0533	Na(+)-translocating NADH-quinone reductase subunit E
CTL0534	glycine cleavage system H protein
CTL0536	phospholipase D
CTL0537	lipoate-protein ligase A
CTL0539	tRNA (5-methylaminomethyl-2-thiouridylate)-methyltransferase
CTL0540	candidate inclusion membrane protein
CTL0542	PTS-family membrane transport protein IIA component
CTL0543	PTS-family membrane transport protein IIA component
CTL0546	superoxide dismutase
CTL0549	ribonuclease III
CTL0550	DNA repair protein
CTL0551	porphobilinogen deaminase
CTL0552	pseudogene
CTL0553	Serine/threonine-protein kinase
CTL0555	conserved hypothetical protein
CTL0556	V-type sodium ATP synthase subunit C
CTL0558	V-type ATP synthase subunit D
CTL0559	V-type sodium ATP synthase subunit B
CTL0561	conserved hypothetical protein
CTL0563	putative exported protein
CTL0564	conserved hypothetical protein
CTL0573	protein translocase subunit
CTL0575	bacterial protein translation initiation factor 1 (IF-1)
CTL0576	unnamed protein product
CTL0577	conserved hypothetical protein
CTL0578	pseudogene
CTL0580	conserved hypothetical protein
CTL0582	triosephosphate isomerase
CTL0583	exodeoxyribonuclease VII large subunit
CTL0583A	exodeoxyribonuclease VII small subunit
CTL0584	conserved hypothetical protein
CTL0585	1-deoxy-D-xylulose 5-phosphate synthase
CTL0586	pyruvate kinase
CTL0587	excinuclease ABC subunit A
CTL0588	DNA polymerase III subunit gamma/tau
CTL0589	conserved hypothetical protein
CTL0590	phosphoenolpyruvate-protein phosphotransferase
CTL0591	phosphocarrier protein HPr
CTL0592	conserved hypothetical protein
CTL0592A	conserved hypothetical protein
CTL0593	unnamed protein product
CTL0596	SSU ribosomal protein S21P
CTL0597	O-sialoglycoprotein endopeptidase
CTL0599	unnamed protein product
CTL0600	Ribonuclease Z
CTL0601	DNA recombination protein
CTL0603	conserved hypothetical protein
CTL0604	putative lipoprotein
CTL0605	putative exported protein
CTL0608	dimethyladenosine transferase
CTL0610	conserved hypothetical protein
CTL0611A	candidate inclusion membrane protein
CTL0612	pseudogene
CTL0614	putative exported protein
CTL0619	putative integral membrane protein
CTL0620	3-phosphoshikimate 1-carboxyvinyltransferase
CTL0621	shikimate kinase
CTL0622	chorismate synthase
CTL0623	3-dehydroquinate synthase
CTL0624	shikimate 5-dehydrogenase
CTL0625	putative exported protein
CTL0626	conserved hypothetical protein
CTL0627	pseudogene
CTL0628	Arginine/ornithine antiporter
CTL0629	putative oxidoreductase
CTL0631	late transcription unit A protein
CTL0635	metal-dependent hydrolase
CTL0637	phospho-2-dehydro-3-deoxyheptonate aldolase
CTL0638	conserved hypothetical protein
CTL0639	putative membrane protein
CTL0640	conserved hypothetical protein
CTL0641	conserved hypothetical protein
CTL0642	conserved hypothetical protein
CTL0643	conserved hypothetical protein
CTL0644	conserved hypothetical protein
CTL0645	putative exported protein
CTL0646	DAP (diaminopimelic acid) aminotransferase
CTL0647	ABC transporter substrate-binding component
CTL0648	conserved hypothetical protein
CTL0650	Putative transcriptional regulatory protein
CTL0651	HSP-70 Cofactor
CTL0657	lipoamide acyltransferase component (E2) of branched-chain alpha-keto acid dehydrogenase complex
CTL0658	Sodium:dicarboxylate symport protein
CTL0660	23S rRNA methyltransferase
CTL0661	N6-adenine-specific DNA methylase
CTL0662	riboflavin synthase alpha chain
CTL0663	transcriptional repressor
CTL0664	dnaK suppressor protein
CTL0665	lipoprotein signal peptidase
CTL0666	Sodium/alanine symporter protein
CTL0667	polyA polymerase
CTL0668	lipid-A-disaccharide synthase
CTL0672	metal transporter, metal-binding component
CTL0673	metal transporter, ATP-binding component
CTL0674	metal transporter, membrane permease component
CTL0675	putative nucleotide-binding protein
CTL0678	putative inner membrane protein
CTL0680	conserved hypothetical protein
CTL0681	conserved hypothetical protein
CTL0682	putative cation efflux protein
CTL0683	anti-sigma F factor antagonist
CTL0685	conserved hypothetical protein
CTL0686	conserved hypothetical protein
CTL0687	ubiquinone/menaquinone biosynthesis methyltransferase
CTL0689	diaminopimelate epimerase
CTL0690	ATP-dependent Clp protease proteolytic subunit
CTL0692	conserved hypothetical protein
CTL0693	2-C-methyl-D-erythritol 2,4-cyclodiphosphate synthase
CTL0694	Putative oxidoreductase
CTL0699	putative membrane protein
CTL0700	carboxy-terminal processing protease
CTL0701	cysteine-rich membrane protein
CTL0704	putative lipoprotein
CTL0709	putative membrane protein
CTL0710	undecaprenyl pyrophosphate synthetase
CTL0711	phosphatidate cytidylyltransferase
CTL0712	cytidylate kinase
CTL0713	1-acyl-sn-glycerol-3-phosphate acyltransferase
CTL0714	arginyl-tRNA synthetase
CTL0717	conserved hypothetical protein
CTL0718	ribosomal-protein-alanine acetyltransferase
CTL0719	bacterial peptide chain release factor 2
CTL0721	putative metallo-phosphoesterase
CTL0722	2-C-methyl-D-erythritol 4-phosphate cytidylyltransferase
CTL0723	tRNA pseudouridine synthase A
CTL0724	hydrolase, haloacid dehalogenase-like family
CTL0725	putative exported protein
CTL0726	conserved hypothetical protein
CTL0727	two component regulator, histidine kinase
CTL0728	two component system response regulator
CTL0729	conserved hypothetical protein
CTL0730	DNA repair protein
CTL0731	putative exported protein
CTL0733	conserved hypothetical protein
CTL0734	conserved hypothetical protein
CTL0735	putative membrane protein
CTL0738	putative DNA methyltransferase
CTL0739	oligonucleotide transport system permease
CTL0742	conserved hypothetical protein
CTL0743	putative exported protein
CTL0744	putative membrane protein
CTL0745	putative membrane protein
CTL0746	ferrochelatase
CTL0747	glutamine-binding protein
CTL0748	methyltransferase
CTL0749	putative phosphohydrolase
CTL0750	glucose-1-phosphate adenylyltransferase
CTL0751	conserved hypothetical protein
CTL0755	exported protease IV
CTL0758	putative membrane protein
CTL0759	replicative DNA helicase
CTL0761	lipoate-protein ligase A
CTL0763	holliday junction DNA helicase
CTL0764	endodeoxyribonuclease
CTL0765	conserved hypothetical protein
CTL0768	LSU ribosomal protein L17P
CTL0770	SSU ribosomal protein S11P
CTL0773	LSU ribosomal protein L15P
CTL0775	LSU ribosomal protein L18P
CTL0776	LSU ribosomal protein L6P
CTL0777	SSU ribosomal protein S8P
CTL0778	LSU ribosomal protein L5P
CTL0779	LSU ribosomal protein L24P
CTL0780	LSU ribosomal protein L14P
CTL0781	SSU ribosomal protein S17P
CTL0782	LSU ribosomal protein L29P
CTL0783	LSU ribosomal protein L16P
CTL0784	SSU ribosomal protein S3P
CTL0785	LSU ribosomal protein L22P
CTL0786	SSU ribosomal protein S19P
CTL0788	LSU ribosomal protein L23P
CTL0792	methionyl-tRNA formyltransferase
CTL0794	(3R)-hydroxymyristoyl-[acyl carrier protein] dehydratase
CTL0796	apolipoprotein N-acyltransferase
CTL0797	acyl-CoA hydrolase
CTL0798	DNA polymerase III, epsilon chain
CTL0799	putative nucleotide-binding protein
CTL0802	putatve rRNA methylase (SpoU family)
CTL0808	conserved hypothetical protein
CTL0809	putative exported protein
CTL0810	putative exported protein
CTL0811	sigma regulatory factor-histidine kinase
CTL0812	conserved hypothetical protein
CTL0813	D-alanyl-D-alanine carboxypeptidase
CTL0814	putative exported protein
CTL0815	putative methyltransferase
CTL0818	putative helicase (SWF/SNF family)
CTL0821	lipoic acid synthetase
CTL0823	conserved hypothetical protein
CTL0824	type III secretion system protein
CTL0825	type III secretion system, membrane protein
CTL0826	type III secretion system, membrane protein
CTL0827	type III secretion system, membrane protein
CTL0829	putative exported protein
CTL0830	putative exported protein
CTL0831	putative membrane protein
CTL0832	general secretion pathway protein G
CTL0833	general secretion pathway protein F
CTL0834	general secretion pathway protein E
CTL0835	general secretion pathway protein D
CTL0836	putative exported protein
CTL0837	proline dipeptidase
CTL0838	DNA mismatch repair protein
CTL0839	type III secretion chaperone (low calcium response protein H)
CTL0840	conserved hypothetical protein
CTL0841	putative type III secretion system membrane protein
CTL0842	putative type III secretion system protein
CTL0843	putative integral membrane protein
CTL0845	Chromosome partitioning ATPase (ParA family)
CTL0846	virulence plasmid protein pGP6-D-related protein
CTL0849	excinuclease ABC subunit B
CTL0851	sigma regulatory family protein-PP2C phosphatase
CTL0852	putative exported protein
CTL0853	conserved hypothetical protein
CTL0854	succinate dehydrogenase iron-sulfur protein
CTL0855	succinate dehydrogenase flavoprotein subunit
CTL0856	pseudogene
CTL0858	putative hydrolase
CTL0859	thiol:disulfide interchange protein
CTL0860	macromolecule transporter
CTL0861	macromolecule transport protein
CTL0861A	histone H1-I
CTL0862	outer membrane component of membrane transport system
CTL0863	peptidoglycan-associated lipoprotein
CTL0864	putative soluble transglycosylase
CTL0865	conserved hypothetical protein
CTL0867	60 kDa chaperonin GroEL2
CTL0868	putative exported protein
CTL0869	conserved hypothetical protein
CTL0870	conserved hypothetical protein
CTL0871	uracil-DNA glycosylase
CTL0873	RNA polymerase sigma-54 factor
CTL0876	dihydrofolate reductase
CTL0878	dihydroneopterin aldolase
CTL0880	putative integral membrane protein
CTL0882	putative membrane protein
CTL0883	conserved hypothetical protein
CTL0884	conserved hypothetical protein
CTL0886	conserved hypothetical protein
CTL0888	putative virulence protein
CTL0889	endonuclease IV
CTL0891	conserved hypothetical protein
CTL0892	dimethylallyltransferase
CTL0893	glucosamine-1-phosphate acetyltransferase
CTL0894	transcriptional regulatory protein

## Sheet: UTD24_TRP24
Genes	Name	Genes	Name	Genes	Name	Genes	Name
CTL0001	delta-aminolevulinic acid dehydratase	CTL0004	Transcription elongation factor	CTL0002	Na(+)-translocating NADH-quinone reductase subunit A	CTL0049	SSU ribosomal protein S2
CTL0003	conserved hypothetical protein	CTL0009	putative membrane efflux protein	CTL0033	phosphopeptide binding protein (predicted to be a TTSS protein)	CTL0056	cysteine desulfurase
CTL0005	Aspartate aminotransferase	CTL0011	DNA topoisomerase I	CTL0043	Type III secretion structural protein (outer membrane ring)	CTL0060	conserved hypothetical protein
CTL0006	exported protein	CTL0018	recombinase A	CTL0077	putative helicase	CTL0070	preprotein translocase subunit
CTL0007	exodeoxyribonuclease V beta chain	CTL0020	exodeoxyribonuclease V alpha chain	CTL0112	histone H1--like developmental protein	CTL0075	ATP-dependent Clp protease proteolytic component
CTL0008	exodeoxyribonuclease V gamma chain	CTL0047	uridylate kinase	CTL0152	putative exported protein	CTL0103	putative lipoprotein
CTL0010	putative membrane protein	CTL0048	translation elongation factor TS	CTL0213	Cell division protein	CTL0137	conserved hypothetical protein
CTL0012	putative oxidoreductase	CTL0053	conserved hypothetical protein	CTL0249	polymorphic outer membrane protein	CTL0168	LSU ribosomal protein L25
CTL0013	integral membrane protein	CTL0061	low-affinity inorganic phosphate transporter	CTL0250	polymorphic outer membrane protein	CTL0170	SSU ribosomal protein S6P
CTL0014	conserved hypothetical protein	CTL0074	ATP-dependent Clp protease, ATP-binding component	CTL0255	conserved hypothetical protein	CTL0191	putative membrane transport protein
CTL0015	putative exported protein	CTL0076	trigger factor (chaperone)	CTL0256	putative membrane protein	CTL0196	metalloprotease-insulinase
CTL0016	putative membrane protein	CTL0078	Cell shape determining protein	CTL0336	late transcription unit B protein	CTL0199	ribonucleoside-diphosphate reductase alpha chain
CTL0017	conserved hypothetical protein	CTL0092	ribosomal large subunit pseudouridine synthase B	CTL0345	low calcium response protein D (predicted to be part of the TTSS apparatus)	CTL0214	polyribonucleotide nucleotidyltransferase
CTL0019	putative exported lipoprotein	CTL0100	GTP cyclohydrolase II	CTL0397	conserved hypothetical protein	CTL0299	putative type III secretion system chaperone
CTL0021	conserved hypothetical protein	CTL0104	Na(+)-linked D-alanine glycine permease	CTL0399	putative membrane protein	CTL0300	single-strand DNA binding protein
CTL0022	ABC transporter ATP-binding protein	CTL0110	preprotein translocase	CTL0519	integration host factor alpha-subunit	CTL0353	SSU ribosomal protein S1P
CTL0023	putative exported protein	CTL0117	transcription-repair coupling factor	CTL0538	ATP-dependent Clp protease	CTL0366	10 kDa chaperonin GroES
CTL0024	2-dehydro-3-deoxyphosphooctonate aldolase	CTL0118	alanyl-tRNA synthetase	CTL0541	putative membrane protein	CTL0493	outer membrane protein (variable surface antigen)
CTL0025	conserved hypothetical protein	CTL0119	transketolase	CTL0565	transaldolase	CTL0503	inner membrane protein
CTL0026	conserved hypothetical protein	CTL0121	translation elongation factor P	CTL0670	polymorphic outer membrane protein	CTL0566	DNA-directed RNA polymerase beta-prime chain
CTL0027	ribosomal large subunit pseudouridine synthase D	CTL0127	UDP-N-acetylmuramoylalanine--D-glutamate ligase	CTL0716	Translocated actin-recruiting phosphoprotein	CTL0567	DNA-directed RNA polymerase beta chain
CTL0028	conserved hypothetical protein	CTL0131	UDP-N-acetylmuramate--alanine ligase	CTL0822	type III secretion system protein, membrane component	CTL0574	translation elongation factor Tu
CTL0029	DNA gyrase subunit A	CTL0138	conserved hypothetical protein	CTL0885	conserved hypothetical protein	CTL0602	ABC transporter, ATP-binding component
CTL0030	DNA gyrase subunit B	CTL0139	3-oxoacyl-[acyl-carrier-protein] synthase			CTL0609	putative exported protein
CTL0031	glutamyl-tRNA reductase	CTL0140	conserved hypothetical protein			CTL0615	dihydrodipicolinate synthase
CTL0032	Type III secretion system chaperone	CTL0142	leucine dehydrogenase			CTL0676	LSU ribosomal protein L27P
CTL0034	conserved hypothetical protein	CTL0151	cysteinyl-tRNA synthetase			CTL0688	conserved hypothetical protein
CTL0035	conserved hypothetical protein	CTL0153	ribonuclease P protein component			CTL0696	translation elongation factor G
CTL0036	conserved hypothetical protein	CTL0155	SSU ribosomal protein S14P			CTL0697	SSU ribosomal protein S7P
CTL0037	conserved hypothetical protein	CTL0160	DNA mismatch repair protein			CTL0767	glyceraldehyde 3-phosphate dehydrogenase
CTL0038	ATP synthase (predicted TTSS protein)	CTL0164	putative exported protein			CTL0804	aspartyl-tRNA synthetase
CTL0039	conserved hypothetical protein	CTL0165	glycyl-tRNA synthetase			CTL0806	putative sugar phosphate permease
CTL0040	conserved hypothetical protein	CTL0177	ribonuclease E			CTL0819	putative membrane protein
CTL0041	Type III secretion component, basal body	CTL0183	polymorphic outer membrane protein			CTL0866	thioredoxin peroxidase
CTL0042	putative serine/threonine-protein kinase (TTSS effector protein)	CTL0188	glucosamine--fructose-6-phosphate aminotransferase			CTL0877	2-amino-4-hydroxy-6-hydroxymethyldihydropteridi ne pyrophosphokinase
CTL0044	aspartate kinase	CTL0189	tyrosine-specific transport protein			CTL0887	putative exported protein
CTL0045	conserved hypothetical protein	CTL0190	tyrosine-specific transport protein
CTL0046	ribosome recycling factor	CTL0195	serine protease
CTL0051	penicillin-binding protein	CTL0204	Antitermination protein
CTL0052	tetratricopeptide repeat protein	CTL0205	bacterial protein translation initiation factor 3 (IF-3)
CTL0054	ABC transporter ATP-binding protein	CTL0208	phenylalanyl-tRNA synthetase alpha chain
CTL0055	conserved hypothetical protein	CTL0226	putative integral membrane protein
CTL0057	putative chromosome partitioning protein	CTL0233	putative exported protease
CTL0058	ABC transport protein, ATPase component	CTL0234	4-hydroxy-3-methylbut-2-enyl diphosphate reductase
CTL0059	ABC transport protein, ATPase component	CTL0245	1,4-alpha-glucan branching enzyme
CTL0062	phosphoglycerate kinase	CTL0258	aspartyl-glutamyl-tRNA(Asn-Gln) amidotransferase subunit A
CTL0063	conserved hypothetical protein	CTL0259	aspartyl/glutamyl-tRNA(Asn/Gln) amidotransferase subunit B
CTL0064	conserved hypothetical protein	CTL0268	cytochrome d ubiquinol oxidase subunit I
CTL0065	conserved hypothetical protein	CTL0271	conserved hypothetical protein
CTL0066	endonuclease III	CTL0272	conserved hypothetical protein
CTL0067	tRNA modification GTPase	CTL0274	isoleucyl-tRNA synthetase, mupirocin resistant
CTL0068	phosphatidylserine decarboxylase	CTL0277	LSU ribosomal protein L31P
CTL0069	putative exported protein	CTL0280	signal recognition particle, subunit FFH/SRP54
CTL0071	conserved hypothetical protein	CTL0301	putative aminopeptidase
CTL0072	GTP-binding protein	CTL0315	ferredoxin
CTL0073	polyA polymerase	CTL0318	tyrosyl-tRNA synthetase
CTL0079	phosphoenolpyruvate carboxykinase (GTP)	CTL0319	6-phosphogluconate dehydrogenase
CTL0080	conserved hypothetical protein	CTL0320	GTP-binding protein
CTL0081	conserved hypothetical protein	CTL0321	ADP,ATP carrier protein
CTL0082	outer membrane protein B	CTL0323	ABC transport protein, solute binding component
CTL0083	glycerol-3-phosphate dehydrogenase [NAD(P)+]	CTL0328	putative protease
CTL0084	UDP-N-acetylglucosamine pyrophosphorylase	CTL0331	DNA polymerase III, beta chain
CTL0085	conserved hypothetical protein	CTL0341	LSU ribosomal protein L28P
CTL0086	flagellum-specific ATP synthase	CTL0351	bacterial protein translation initiation factor 2 (IF-2)
CTL0087	conserved hypothetical protein	CTL0352	N utilization substance protein A
CTL0088	flagellar M-Ring Protein	CTL0367	oligoendopeptidase F
CTL0089	conserved hypothetical protein	CTL0368	chaperone-protease ClpB
CTL0090	Cysteine desulfurase (EC 2.8.1.7)	CTL0370	inclusion membrane protein D
CTL0091	phosphoglycerate mutase	CTL0380	LSU ribosomal protein L13P
CTL0093	conserved hypothetical protein	CTL0381	SSU ribosomal protein S9P
CTL0094	biotin operon repressor	CTL0402	putative integral membrane protein
CTL0095	cell cycle protein	CTL0406	lipoprotein releasing systen, inner membrane component
CTL0096	cation transporting ATPase	CTL0422	trp operon repressor
CTL0097	putative integral membrane protein	CTL0432	ABC transporter, ATP-binding protein
CTL0098	seryl-tRNA synthetase	CTL0437	glucose-6-phosphate 1-dehydrogenase
CTL0099	Riboflavin biosynthesis protein (diaminohydroxyphosphoribosylaminopyrimidine deaminase)	CTL0440	thymidylate kinase
CTL0101	Riboflavin synthase beta chain (6,7-dimethyl-8-ribityllumazine synthase)	CTL0441	DNA gyrase subunit A
CTL0102	putative exported protein	CTL0442	DNA gyrase subunit B
CTL0105	conserved hyporthetical protein	CTL0461	leucyl-tRNA synthetase
CTL0106	SET domain containing protein	CTL0467	fructose-bisphosphate aldolase
CTL0107	Zn-dependent hydrolase	CTL0473	putative exported protein
CTL0108	Cell division protein	CTL0476	candidate inclusion membrane protein
CTL0109	Na(+)-translocating NADH-quinone reductase subunit F	CTL0505	putative lipoprotein
CTL0111	rRNA methyltransferase	CTL0521	UDP-N-acetylmuramoylalanyl-D-glutamate--2,6-diaminopimelate ligase
CTL0113	putative exported protein	CTL0527	Chromosomal replication initiation protein
CTL0114	protoporphyrinogen oxidase	CTL0535	conserved hypothetical protein
CTL0115	coproporphyrinogen oxidase (NAD)	CTL0547	phosphoglucomutase
CTL0116	uroporphyrinogen decarboxylase	CTL0548	conserved hypothetical protein
CTL0120	AMP nucleosidase	CTL0554	valyl-tRNA synthetase
CTL0122	hypothetical protein	CTL0562	V-type ATP synthase subunit E
CTL0123	conserved hypothetical protein	CTL0568	LSU ribosomal protein L12P (L7/L12)
CTL0124	60 kDa chaperonin GroEL	CTL0569	LSU ribosomal protein L10P
CTL0125	UDP-N-acetylmuramoyl-tripeptide--D-alanyl-D-alanine ligase	CTL0570	LSU ribosomal protein L1P
CTL0126	phospho-N-acetylmuramoyl-pentapeptide-transfera se	CTL0571	LSU ribosomal protein L11P
CTL0128	muramidase	CTL0572	transcription antitermination protein
CTL0129	Cell division protein	CTL0581	N-(5'-phosphoribosyl)anthranilate isomerasen"
CTL0130	UDP-N-acetylglucosamine--N-acetylmuramyl-(pentapeptide) pyrophosphoryl-undecaprenol N-acetylglucosamine transferase	CTL0594	2-oxoisovalerate dehydrogenase alpha subunit
CTL0132	conserved hypothetical protein	CTL0595	heat shock chaperone protein
CTL0133	putative membrane protein	CTL0598	ATP-dependent protease La
CTL0134	anti-sigma F factor antagonist	CTL0606	preprotein translocase
CTL0135	tRNA delta(2)-isopentenylpyrophosphate transferase	CTL0607	peptide deformylase
CTL0136	conserved hypothetical protein	CTL0613	putative inner membrane protein
CTL0141	inorganic pyrophosphatase	CTL0616	aspartokinase
CTL0143	3'(2'),5'-bisphosphate nucleotidasen"	CTL0618	dihydrodipicolinate reductase
CTL0144	1-acyl-sn-glycerol-3-phosphate acyltransferase	CTL0642	conserved hypothetical protein
CTL0145	2-acylglycerophosphoethanolamine acyltransferase	CTL0649	prolyl-tRNA synthetase
CTL0146	8-amino-7-oxononanoate synthase	CTL0652	chaperone protein
CTL0147	primosomal protein N'n"	CTL0654	exoribonuclease II
CTL0148	conserved hypothetical protein	CTL0655	conserved hypothetical protein
CTL0149	protein disulfide isomerase	CTL0659	Tetraacyldisaccharide-1-P 4'-kinasen
CTL0150	lysyl-tRNA synthetase	CTL0677	LSU ribosomal protein L21P
CTL0153A	ribonuclease P protein component	CTL0679	conserved hypothetical protein
CTL0154	LSU ribosomal protein L36P	CTL0684	conserved hypothetical protein
CTL0156	putative exported protein	CTL0691	serine hydroxymethyltransferase
CTL0157	putative integral membrane protein	CTL0695	SSU ribosomal protein S10P
CTL0158	hypothetical protein	CTL0698	SSU ribosomal protein S12P
CTL0159	excinuclease ABC subunit C	CTL0705	glutamyl-tRNA synthetase
CTL0161	pseudogene	CTL0706	conserved hypothetical protein (Early upstream open reading frame)
CTL0162	DNA primase	CTL0708	protein translocase (secFG fusion protein)
CTL0163	putative exported protein	CTL0715	UDP-N-acetylglucosamine 1-carboxyvinyltransferase
CTL0166	CDP-diacylglycerol--glycerol-3-phosphate 3-phosphatidyltransferase	CTL0720	conserved hypothetical protein
CTL0169	peptidyl-tRNA hydrolase	CTL0736	phenylalanyl-tRNA synthetase beta chain
CTL0172	LSU ribosomal protein L9	CTL0737	putative exported protein
CTL0173	4-diphosphocytidyl-2-C-methyl-D-erythritol kinase	CTL0741	oligopeptide transport system, binding protein
CTL0174	putative integral membrane protein	CTL0752	transcription termination factor rho
CTL0175	exported insulinase/protease	CTL0753	dephospho-CoA kinase
CTL0176	glycerol-3-phosphate acyltransferase	CTL0756	putative nucleotide transport protein
CTL0178	conserved hypothetical protein	CTL0757	CDP-diacylglycerol--glycerol-3-phosphate 3-phosphatidyltransferase
CTL0179	conserved hypothetical protein	CTL0760	tRNA uridine 5-carboxymethylase
CTL0181	LSU ribosomal protein L32	CTL0766	conserved hypothetical protein
CTL0182	Fatty acid/phospholipid synthase	CTL0769	DNA-directed RNA polymerase alpha chain
CTL0184	candidate inclusion membrane protein	CTL0771	SSU ribosomal protein S13P
CTL0185	putative membrane protein	CTL0772	protein translocase subunit
CTL0186	putative membrane protein	CTL0787	LSU ribosomal protein L2P
CTL0187	phosphoglucosamine mutase	CTL0789	LSU ribosomal protein L1E
CTL0192	Cell Division Protein	CTL0790	LSU ribosomal protein L3P
CTL0193	succinyl-CoA synthetase beta chain	CTL0791	putative membrane protein
CTL0194	succinyl-CoA synthetase alpha chain	CTL0800	conserved hypothetical protein
CTL0197	DNA recombination protein	CTL0801	thioredoxin
CTL0198	CDP-diacylglycerol--serine O-phosphatidyltransferase	CTL0803	peptidyl-prolyl cis-trans isomerase
CTL0200	ribonucleoside-diphosphate reductase beta chain	CTL0805	histidyl-tRNA synthetase
CTL0201	tRNA (m(7)G46) methyltransferase	CTL0817	branched-chain amino acid transport system carrier protein
CTL0202	putative SAM-dependent methyltransferase	CTL0820	dihydrolipoamide dehydrogenase
CTL0203	UDP-N-acetylenolpyruvoylglucosamine reductase	CTL0844	threonyl-tRNA synthetase
CTL0206	LSU ribosomal protein L35P	CTL0848	tryptophanyl-tRNA synthetase
CTL0207	LSU ribosomal protein L20P	CTL0850	enolase
CTL0209	conserved hypothetical protein	CTL0872	DNA helicase
CTL0210	putative membrane transport protein	CTL0875	conserved hypothetical protein
CTL0211	putative membrane transport protein	CTL0879	RNA polymerase sigma factor
CTL0212	tRNA(Ile)-lysidine synthase	CTL0881	SSU ribosomal protein S20P
CTL0215	SSU ribosomal protein S15P	CTL0882	putative membrane protein
CTL0216	Cytosine deaminase	CTL0890	SSU ribosomal protein S4P
CTL0217	conserved hypothetical protein	CTL0895	conserved hypothetical protein
CTL0218	putative integral membrane protein	CTL0897	conserved hypothetical protein
CTL0219	conserved hypothetical protein
CTL0220	conserved hypothetical protein
CTL0221	conserved hypothetical protein
CTL0222	conserved hypothetical protein
CTL0223	putative integral membrane protein
CTL0224	methionine aminopeptidase
CTL0225	putative integral membrane protein
CTL0227	ABC transporter permease
CTL0228	pseudogene
CTL0231	sulfate transporter
CTL0231A	hypothetical protein
CTL0231B	hypothetical protein
CTL0232	putative membrane transport protein
CTL0235	conserved hypothetical protein
CTL0236	putative type III secretion translocator
CTL0237	type III secretion chaperone
CTL0238	conserved hypothetical protein
CTL0243	integrase/recombinase
CTL0244	conserved hypothetical protein
CTL0246	putative membrane protein
CTL0247	putative membrane protein
CTL0248	polymorphic outer membrane protein
CTL0252	conserved hypothetical protein
CTL0257	glutamyl-tRNA(Gln) amidotransferase subunit C
CTL0260	putative membrane protein
CTL0261	putative membrane protein
CTL0262	conserved hypothetical protein
CTL0263	ribonuclease HIII
CTL0264	conserved hypothetical protein
CTL0265	lipid A biosynthesis lauroyl acyltransferase
CTL0266	putative exported protein
CTL0267	putative integral membrane protein
CTL0269	cytochrome d ubiquinol oxidase subunit II
CTL0270	conserved hypothetical protein
CTL0273	putative membrane protein
CTL0275	signal peptidase I
CTL0276	putative exported protein
CTL0278	bacterial peptide chain release factor 1
CTL0279	peptide release factor-glutamine N5-methyltransferase
CTL0281	SSU ribosomal protein S16P
CTL0282	tRNA (guanine-N(1)-)-methyltransferase
CTL0283	LSU ribosomal protein L19P
CTL0284	ribonuclease HII
CTL0285	guanylate kinase
CTL0286	conserved hypothetical protein
CTL0287	methionyl-tRNA synthetase
CTL0288	exodeoxyribonuclease V alpha chain
CTL0289	putative membrane transport/efflux protein
CTL0290	putative protein ligase
CTL0291	putative exported protein
CTL0292	pseudogene
CTL0293	putative membrane protein
CTL0294	deoxycytidine triphosphate deaminase
CTL0295	conserved hypothetical protein
CTL0296	Holliday junction ATP-dependent DNA helicase
CTL0297	putative exported protein
CTL0298	putative glycosyl hydrolase
CTL0302	Histone-like Protein 2
CTL0303	conserved hypothetical protein
CTL0304	conserved hypothetical protein
CTL0305	conserved hypothetical protein
CTL0306	conserved hypothetical protein
CTL0307	conserved hypothetical protein
CTL0308	oxygen-independent coproporphyrinogen-III oxidase
CTL0309	conserved hypothetical protein
CTL0310	2-oxoglutarate dehydrogenase E1 component
CTL0311	dihydrolipoamide succinyltransferase component (E2) of 2-oxoglutarate dehydrogenase complex
CTL0312	conserved hypothetical protein
CTL0313	1-hydroxy-2-methyl-2-(E)-butenyl 4-diphosphate synthase
CTL0314	putative membrane protein
CTL0316	Flagellar biosynthesis protein (export)
CTL0317	RNA polymerase sigma factor
CTL0322	conserved hypothetical protein
CTL0324	ABC transport protein, ATP-binding component
CTL0325	ABC transport protein, membrane permease
CTL0326	ABC transport protein, membrane permease
CTL0327	1-deoxy-D-xylulose 5-phosphate reductoisomerase
CTL0329	exported protein
CTL0330	DNA replication and repair protein
CTL0332	SsrA-binding protein
CTL0333	thiamine biosynthesis lipoprotein
CTL0334	methylenetetrahydrofolate dehydrogenase (NADP+)
CTL0335	putative integral membrane protein
CTL0337	putative membrane protein
CTL0338	conserved hypothetical protein
CTL0338A	conserved hypothetical protein
CTL0339	phosphatidylcholine-hydrolyzing phospholipase D (PLD) protein
CTL0340	putative decarboxylase
CTL0342	4-alpha-glucanotransferase
CTL0343	type III secretion chaperone
CTL0344	low calcium response protein E (TTSS effector protein)
CTL0346	type III secretion system inner membrane protein
CTL0347	GTP-binding protein
CTL0348	riboflavin kinase
CTL0349	tRNA pseudouridine synthase B
CTL0350	ribosome-binding factor A
CTL0354	thioredoxin reductase
CTL0355	holo-[acyl-carrier protein] synthase
CTL0356	putative membrane protein
CTL0357	putative membrane protein
CTL0358	conserved hypothetical protein
CTL0359	enoyl-acyl-carrier protein reductase
CTL0360	conserved hypothetical protein
CTL0361	tRNA pseudouridine synthase A
CTL0362	putative DNA glycosylase
CTL0363	conserved hypothetical protein
CTL0364	conserved hypothetical protein
CTL0369	conserved hypothetical protein
CTL0371	inclusion membrane protein E
CTL0372	inclusion membrane protein F
CTL0373	inclusion membrane protein G
CTL0374	inclusion membrane protein A
CTL0375	conserved hypothetical protein
CTL0376	ribulose-phosphate 3-epimerase
CTL0377	translation elongation factor P
CTL0378	biotin carboxyl carrier protein of acetyl-CoA carboxylase
CTL0379	biotin carboxylase
CTL0382	chitinase
CTL0383	adenylate kinase
CTL0384	putative ABC-membrane transport protein, inner membrane component
CTL0385	ABC transporter, ATP-binding component
CTL0386	putative exported protein
CTL0387	conserved hypothetical protein
CTL0388	putative methyltransferase
CTL0389	unnamed protein product
CTL0390	putative exported protein
CTL0391	putative phospholipase-carboxylesterase family protein
CTL0392	conserved hypothetical protein
CTL0393	microsomal dipeptidase
CTL0394	oligopeptide transport system binding protein
CTL0395	exported protein
CTL0396	protein translocase
CTL0398	conserved hypothetical protein
CTL0400	serine-threonine-protein kinase
CTL0401	NAD-dependent DNA ligase
CTL0403	FAD-dependent monooxygenase
CTL0404	putative exported protein
CTL0405	LSU ribosomal protein L33P
CTL0407	lipoprotein release ATP-binding component
CTL0408	MAC/perforin family protein
CTL0409	pseudogene
CTL0411	phosphatidylcholine-hydrolyzing phospholipase D (PLD) protein
CTL0413	phosphatidylcholine-hydrolyzing phospholipase D (PLD) protein
CTL0414	pseudogene
CTL0415	pseudogene
CTL0417	conserved hypothetical protein
CTL0418	pseudogene
CTL0419	putative membrane protein
CTL0419A	putative membrane protein
CTL0420	pseudogene
CTL0421	pseudogene
CTL0425	conserved hypothetical protein
CTL0426	conserved hypothetical protein
CTL0426A	pseudogene
CTL0427	Oligopeptide transport system binding protein
CTL0428	disulfide bond formation protein B
CTL0429	disulfide bond chaperone
CTL0430	putative integral membrane protein
CTL0431	putative membrane protein
CTL0433	putative exported protein
CTL0434	3-deoxy-manno-octulosonate cytidylyltransferase
CTL0435	CTP synthase
CTL0436	putative Holliday junction resolvase
CTL0438	6-phosphogluconolactonase
CTL0439	DNA polymerase III subunit gamma/tau
CTL0443	conserved hypothetical protein
CTL0444	candidate inclusion membrane protein
CTL0445	queuine tRNA-ribosyltransferase
CTL0446	magnesium transport protein
CTL0447	putative integral membrane protein
CTL0448	candidate inclusion membrane protein
CTL0449	O-sialoglycoprotein endopeptidase
CTL0450	oligopeptide transport system binding protein
CTL0451	oligopeptide transport system membrane permease
CTL0452	oligopeptide transport system membrane permease
CTL0453	oligopeptide transport system ATP-binding protein
CTL0454	oligopeptide transport system ATP-binding protein
CTL0455	conserved hypothetical protein
CTL0456	sodium:sulfate symporter
CTL0457	pyrophosphate--fructose 6-phosphate 1-phosphotransferase
CTL0458	conserved hypothetical protein
CTL0459	pyrophosphate--fructose 6-phosphate 1-phosphotransferase
CTL0460	3-deoxy-D-manno-octulosonic-acid transferase
CTL0462	glutamate-1-semialdehyde 2,1-aminomutase
CTL0463	conserved hypothetical protein
CTL0464	conserved hypothetical protein
CTL0465	ribose 5-phosphate isomerase
CTL0466	candidate inclusion membrane protein
CTL0468	glutamate/gamma-aminobutyrate antiporter
CTL0469	conserved hypothetical protein
CTL0470	5'-nucleotidasen"
CTL0471	4-hydroxybenzoate polyprenyltransferase
CTL0472	putative flavoprotein
CTL0474	conserved hypothetical protein
CTL0475	candidate inclusion membrane protein
CTL0477	candidate inclusion membrane protein
CTL0477A	candidate inclusion membrane protein
CTL0478	candidate inclusion membrane protein
CTL0479	candidate inclusion membrane protein
CTL0480	candidate inclusion membrane protein
CTL0481	candidate inclusion membrane protein
CTL0482	putative sodium:dicarboxylate symport protein
CTL0483	sodium-dependent amino acid transporter
CTL0484	inclusion membrane protein B
CTL0485	inclusion membrane protein C
CTL0486	putative membrane transport protein
CTL0487	transcription regulator, crp family
CTL0488	acyl carrier protein
CTL0489	3-oxoacyl-[acyl-carrier protein] reductase
CTL0490	malonyl-CoA-[acyl-carrier-protein] transacylase
CTL0491	3-oxoacyl-[acyl-carrier-protein] synthase III
CTL0492	recombination protein
CTL0494	Outer membrane protein
CTL0495	UDP-3-O-[3-hydroxymyristoyl] glucosamine N-acyltransferase
CTL0496	conserved hypothetical protein
CTL0497	pyruvate dehydrogenase E1 component alpha subunit
CTL0498	pyruvate dehydrogenase E1 component beta subunit
CTL0499	dihydrolipoamide acetyltransferase component of pyruvate dehydrogenase complex
CTL0500	glycogen phosphorylase
CTL0500A	unnamed protein product
CTL0501	Chromosomal replication initiation protein
CTL0504	prolipoprotein diacylglyceryl transferase
CTL0506	inner membrane protein
CTL0507	conserved hypothetical protein
CTL0508	putative membrane transport protein
CTL0509	unnamed protein product
CTL0510	putative cysteine desulfurase
CTL0511	protein phosphatase 2C
CTL0512	conserved hypothetical protein
CTL0513	DNA polymerase III, epsilon chain
CTL0514	conserved hypothetical protein
CTL0515	conserved hypothetical protein
CTL0516	ABC transporter, ATP-binding and membrane components
CTL0517	acetyl-coenzyme A carboxylase carboxyl transferase subunit alpha
CTL0518	conserved hypothetical protein
CTL0520	N-acetylmuramoyl-L-alanine amidase
CTL0522	penicillin-binding protein
CTL0523	putative exported protein
CTL0524	S-adenosyl-L-methionine-dependent methyltransferase
CTL0525	conserved hypothetical protein
CTL0526	conserved hypothetical protein
CTL0528	conserved hypothetical protein
CTL0529	conserved hypothetical protein
CTL0530	Na(+)-translocating NADH-quinone reductase subunit B
CTL0531	Na(+)-translocating NADH-quinone reductase subunit C
CTL0532	Na(+)-translocating NADH-quinone reductase subunit D
CTL0533	Na(+)-translocating NADH-quinone reductase subunit E
CTL0534	glycine cleavage system H protein
CTL0536	phospholipase D
CTL0537	lipoate-protein ligase A
CTL0539	tRNA (5-methylaminomethyl-2-thiouridylate)-methyltransferase
CTL0540	candidate inclusion membrane protein
CTL0542	PTS-family membrane transport protein IIA component
CTL0543	PTS-family membrane transport protein IIA component
CTL0544	deoxyuridine 5'-triphosphate nucleotidohydrolasen"
CTL0545	acetyl-coenzyme A carboxylase carboxyl transferase subunit beta
CTL0546	superoxide dismutase
CTL0549	ribonuclease III
CTL0550	DNA repair protein
CTL0551	porphobilinogen deaminase
CTL0552	pseudogene
CTL0553	Serine/threonine-protein kinase
CTL0555	conserved hypothetical protein
CTL0556	V-type sodium ATP synthase subunit C
CTL0557	V-type sodium ATP synthase subunit I
CTL0558	V-type ATP synthase subunit D
CTL0559	V-type sodium ATP synthase subunit B
CTL0560	V-type ATP synthase alpha chain
CTL0561	conserved hypothetical protein
CTL0563	putative exported protein
CTL0564	conserved hypothetical protein
CTL0573	protein translocase subunit
CTL0575	bacterial protein translation initiation factor 1 (IF-1)
CTL0576	unnamed protein product
CTL0577	conserved hypothetical protein
CTL0578	pseudogene
CTL0580	conserved hypothetical protein
CTL0582	triosephosphate isomerase
CTL0583	exodeoxyribonuclease VII large subunit
CTL0583A	exodeoxyribonuclease VII small subunit
CTL0584	conserved hypothetical protein
CTL0585	1-deoxy-D-xylulose 5-phosphate synthase
CTL0586	pyruvate kinase
CTL0587	excinuclease ABC subunit A
CTL0588	DNA polymerase III subunit gamma/tau
CTL0589	conserved hypothetical protein
CTL0590	phosphoenolpyruvate-protein phosphotransferase
CTL0591	phosphocarrier protein HPr
CTL0592	conserved hypothetical protein
CTL0592A	conserved hypothetical protein
CTL0593	unnamed protein product
CTL0596	SSU ribosomal protein S21P
CTL0597	O-sialoglycoprotein endopeptidase
CTL0599	unnamed protein product
CTL0600	Ribonuclease Z
CTL0601	DNA recombination protein
CTL0603	conserved hypothetical protein
CTL0604	putative lipoprotein
CTL0605	putative exported protein
CTL0608	dimethyladenosine transferase
CTL0610	conserved hypothetical protein
CTL0611A	candidate inclusion membrane protein
CTL0612	pseudogene
CTL0614	putative exported protein
CTL0617	aspartate-semialdehyde dehydrogenase
CTL0619	putative integral membrane protein
CTL0620	3-phosphoshikimate 1-carboxyvinyltransferase
CTL0621	shikimate kinase
CTL0622	chorismate synthase
CTL0623	3-dehydroquinate synthase
CTL0624	shikimate 5-dehydrogenase
CTL0625	putative exported protein
CTL0626	conserved hypothetical protein
CTL0627	pseudogene
CTL0628	Arginine/ornithine antiporter
CTL0629	putative oxidoreductase
CTL0630	malate dehydrogenase
CTL0631	late transcription unit A protein
CTL0633	glucose-6-phosphate isomerase
CTL0634	putative nucleotide-binding protein
CTL0635	metal-dependent hydrolase
CTL0636	arginine transport substrate-binding protein
CTL0637	phospho-2-dehydro-3-deoxyheptonate aldolase
CTL0638	conserved hypothetical protein
CTL0639	putative membrane protein
CTL0640	conserved hypothetical protein
CTL0641	conserved hypothetical protein
CTL0643	conserved hypothetical protein
CTL0644	conserved hypothetical protein
CTL0645	putative exported protein
CTL0646	DAP (diaminopimelic acid) aminotransferase
CTL0647	ABC transporter substrate-binding component
CTL0648	conserved hypothetical protein
CTL0650	Putative transcriptional regulatory protein
CTL0651	HSP-70 Cofactor
CTL0656	carbohydrate isomerase
CTL0657	lipoamide acyltransferase component (E2) of branched-chain alpha-keto acid dehydrogenase complex
CTL0658	Sodium:dicarboxylate symport protein
CTL0660	23S rRNA methyltransferase
CTL0661	N6-adenine-specific DNA methylase
CTL0662	riboflavin synthase alpha chain
CTL0663	transcriptional repressor
CTL0664	dnaK suppressor protein
CTL0665	lipoprotein signal peptidase
CTL0666	Sodium/alanine symporter protein
CTL0667	polyA polymerase
CTL0668	lipid-A-disaccharide synthase
CTL0669	polymorphic outer membrane protein
CTL0672	metal transporter, metal-binding component
CTL0673	metal transporter, ATP-binding component
CTL0674	metal transporter, membrane permease component
CTL0675	putative nucleotide-binding protein
CTL0678	putative inner membrane protein
CTL0680	conserved hypothetical protein
CTL0681	conserved hypothetical protein
CTL0682	putative cation efflux protein
CTL0683	anti-sigma F factor antagonist
CTL0685	conserved hypothetical protein
CTL0686	conserved hypothetical protein
CTL0687	ubiquinone/menaquinone biosynthesis methyltransferase
CTL0689	diaminopimelate epimerase
CTL0690	ATP-dependent Clp protease proteolytic subunit
CTL0692	conserved hypothetical protein
CTL0693	2-C-methyl-D-erythritol 2,4-cyclodiphosphate synthase
CTL0694	Putative oxidoreductase
CTL0699	putative membrane protein
CTL0700	carboxy-terminal processing protease
CTL0701	cysteine-rich membrane protein
CTL0704	putative lipoprotein
CTL0707	single-stranded-DNA-specific exonuclease
CTL0709	putative membrane protein
CTL0710	undecaprenyl pyrophosphate synthetase
CTL0711	phosphatidate cytidylyltransferase
CTL0712	cytidylate kinase
CTL0713	1-acyl-sn-glycerol-3-phosphate acyltransferase
CTL0714	arginyl-tRNA synthetase
CTL0717	conserved hypothetical protein
CTL0718	ribosomal-protein-alanine acetyltransferase
CTL0719	bacterial peptide chain release factor 2
CTL0721	putative metallo-phosphoesterase
CTL0722	2-C-methyl-D-erythritol 4-phosphate cytidylyltransferase
CTL0723	tRNA pseudouridine synthase A
CTL0724	hydrolase, haloacid dehalogenase-like family
CTL0725	putative exported protein
CTL0726	conserved hypothetical protein
CTL0727	two component regulator, histidine kinase
CTL0728	two component system response regulator
CTL0729	conserved hypothetical protein
CTL0730	DNA repair protein
CTL0731	putative exported protein
CTL0733	conserved hypothetical protein
CTL0734	conserved hypothetical protein
CTL0735	putative membrane protein
CTL0738	putative DNA methyltransferase
CTL0739	oligonucleotide transport system permease
CTL0740	oligopeptide transport system membrane permease
CTL0742	conserved hypothetical protein
CTL0743	putative exported protein
CTL0744	putative membrane protein
CTL0745	putative membrane protein
CTL0746	ferrochelatase
CTL0747	glutamine-binding protein
CTL0748	methyltransferase
CTL0749	putative phosphohydrolase
CTL0750	glucose-1-phosphate adenylyltransferase
CTL0751	conserved hypothetical protein
CTL0754	DNA polymerase I
CTL0755	exported protease IV
CTL0758	putative membrane protein
CTL0759	replicative DNA helicase
CTL0761	lipoate-protein ligase A
CTL0763	holliday junction DNA helicase
CTL0764	endodeoxyribonuclease
CTL0765	conserved hypothetical protein
CTL0768	LSU ribosomal protein L17P
CTL0770	SSU ribosomal protein S11P
CTL0773	LSU ribosomal protein L15P
CTL0774	SSU ribosomal protein S5P
CTL0775	LSU ribosomal protein L18P
CTL0776	LSU ribosomal protein L6P
CTL0777	SSU ribosomal protein S8P
CTL0778	LSU ribosomal protein L5P
CTL0779	LSU ribosomal protein L24P
CTL0780	LSU ribosomal protein L14P
CTL0781	SSU ribosomal protein S17P
CTL0782	LSU ribosomal protein L29P
CTL0783	LSU ribosomal protein L16P
CTL0784	SSU ribosomal protein S3P
CTL0785	LSU ribosomal protein L22P
CTL0786	SSU ribosomal protein S19P
CTL0788	LSU ribosomal protein L23P
CTL0792	methionyl-tRNA formyltransferase
CTL0793	acyl-[acyl-carrier-protein]--UDP-N-acetylglucos amine O-acyltransferase
CTL0794	(3R)-hydroxymyristoyl-[acyl carrier protein] dehydratase
CTL0795	UDP-3-O-[3-hydroxymyristoyl] N-acetylglucosamine deacetylase
CTL0796	apolipoprotein N-acyltransferase
CTL0797	acyl-CoA hydrolase
CTL0798	DNA polymerase III, epsilon chain
CTL0799	putative nucleotide-binding protein
CTL0802	putatve rRNA methylase (SpoU family)
CTL0807	DNA polymerase III alpha subunit
CTL0808	conserved hypothetical protein
CTL0809	putative exported protein
CTL0810	putative exported protein
CTL0811	sigma regulatory factor-histidine kinase
CTL0812	conserved hypothetical protein
CTL0813	D-alanyl-D-alanine carboxypeptidase
CTL0814	putative exported protein
CTL0815	putative methyltransferase
CTL0818	putative helicase (SWF/SNF family)
CTL0821	lipoic acid synthetase
CTL0823	conserved hypothetical protein
CTL0824	type III secretion system protein
CTL0825	type III secretion system, membrane protein
CTL0826	type III secretion system, membrane protein
CTL0827	type III secretion system, membrane protein
CTL0829	putative exported protein
CTL0830	putative exported protein
CTL0831	putative membrane protein
CTL0832	general secretion pathway protein G
CTL0833	general secretion pathway protein F
CTL0834	general secretion pathway protein E
CTL0835	general secretion pathway protein D
CTL0836	putative exported protein
CTL0837	proline dipeptidase
CTL0838	DNA mismatch repair protein
CTL0839	type III secretion chaperone (low calcium response protein H)
CTL0840	conserved hypothetical protein
CTL0841	putative type III secretion system membrane protein
CTL0842	putative type III secretion system protein
CTL0843	putative integral membrane protein
CTL0845	Chromosome partitioning ATPase (ParA family)
CTL0846	virulence plasmid protein pGP6-D-related protein
CTL0847	conserved hypothetical protein
CTL0849	excinuclease ABC subunit B
CTL0851	sigma regulatory family protein-PP2C phosphatase
CTL0852	putative exported protein
CTL0853	conserved hypothetical protein
CTL0854	succinate dehydrogenase iron-sulfur protein
CTL0855	succinate dehydrogenase flavoprotein subunit
CTL0856	pseudogene
CTL0858	putative hydrolase
CTL0859	thiol:disulfide interchange protein
CTL0860	macromolecule transporter
CTL0861	macromolecule transport protein
CTL0861A	histone H1-I
CTL0862	outer membrane component of membrane transport system
CTL0863	peptidoglycan-associated lipoprotein
CTL0864	putative soluble transglycosylase
CTL0865	conserved hypothetical protein
CTL0867	60 kDa chaperonin GroEL2
CTL0868	putative exported protein
CTL0869	conserved hypothetical protein
CTL0870	conserved hypothetical protein
CTL0871	uracil-DNA glycosylase
CTL0873	RNA polymerase sigma-54 factor
CTL0876	dihydrofolate reductase
CTL0878	dihydroneopterin aldolase
CTL0880	putative integral membrane protein
CTL0883	conserved hypothetical protein
CTL0884	conserved hypothetical protein
CTL0886	conserved hypothetical protein
CTL0888	putative virulence protein
CTL0889	endonuclease IV
CTL0891	conserved hypothetical protein
CTL0892	dimethylallyltransferase
CTL0893	glucosamine-1-phosphate acetyltransferase
CTL0894	transcriptional regulatory protein
