# Supplementary material for: Metabolic model guided CRISPRi identifies a central role for phosphoglycerate mutase in Chlamydia trachomatis persistence
Source: mSystems. 2024 Jun 28;9(7):e00717-24. doi: 10.1128/msystems.00717-24 (PMC11323709; doi:10.1128/msystems.00717-24)
Supplement: Table S3 — Details of k_cat for each reaction in glycolysis. [file msystems.00717-24-s0004.xlsx]

## Sheet: kcat_information
						Reactions	Kcat (1/s)	Source			Table S3. Details of enzyme turnover rate for each reaction in glycolysis.
						rxn00558_c0	21.21	DLKcat
						rxn00545_c0	2.22	DLKcat
						rxn00786_c0	0.3084	DLKcat
						rxn00781_c0	3.12	DLKcat
						rxn01100_c0	16.23	DLKcat
						rxn01106_c0	16.61	DLKcat
						rxn00459_c0	3.31	DLKcat
						rxn00148_c0	8.31	DLKcat
